# Supplementary material for: A bistable inhibitory optoGPCR for multiplexed optogenetic control of neural circuits
Source: Nat Methods. 2024 May 29;21(7):1275–87. doi: 10.1038/s41592-024-02285-8 (PMC11239505; doi:10.1038/s41592-024-02285-8)
Supplement: Supplementary file 4 — Statistical source data of supplementary figures. [file 41592_2024_2285_MOESM4_ESM.xlsx]

## Sheet: Fig. S1b
	Light intensity (µW/mm²)	Normalized beating frequency											n	Mean	SEM
	1.07059	76.7791	109.539	124.604	85.7735	122.694	94.4599	84.7613	42.753	36.7693	21.6615	143.641	11	85.7668	11.7953
	4.70588	9.96499	29.2047	20.0211	19.2459	11.6272	40.6958	13.4102	7.85401	18.1096	38.1094	18.2607	11	20.5912	3.31124
	7.41176	15.7186	25.8429	5.32574	16.5322	5.37675	48.9793	12.9689	18.5274	7.46058	17.8944	28.72	11	18.4861	3.81096
	18.5882	3.88518	7.73246	14.4753	4.72151	5.87591	4.31152	7.72129	0.55476	9.00217	17.6625	11.6479	11	7.96277	1.51047
	28.7059	4.30711	3.40312	4.86687	0	0.77617	10.5834	3.78672	2.84124	0	56.8637	3.43024	11	8.25987	4.93928
	57.7647	1.01488	0	5.02478	6.97939	0.61276	0.73277	2.14893	5.62934	6.42729	27.3556	1.35625	11	5.20745	2.34597
	81.2941	1.95419	2.42147	0	3.11073	0	0.90219	1.21511	2.82006	8.74666	0	0	11	1.92458	0.770844
	132.941	0	2.84475	2.88558	6.70621	4.04561	0	0	0	2.36093	18.88	4.45264	11	3.83415	1.64567
nonlinear regression (Graphpad Prism)
	[Inhibitor] vs. response -- Variable slope (four parameters)
	Best-fit values
	Bottom	0
	Top	100
	HillSlope	-1.946
	IC50	2.791
	logIC50	0.4457
	Span	100
	Std. Error
	HillSlope	0.2628
	IC50	0.3037
	95% CI (asymptotic)
	HillSlope	-2.467 to -1.424
	IC50	2.188 to 3.393
	logIC50	0.3400 to 0.5306
	Goodness of Fit
	Degrees of Freedom	97
	R squared	0.8013
	Sum of Squares	30179
	Sy.x	17.64
	Constraints
	Bottom	Bottom = 0
	Top	Top = 100
	IC50	IC50 > 0

## Sheet: Fig. S1c
		Beating rate per minute
		Dark	Light
		68.8819	19.5312
		273.042	24.8644
		291.334	19.0109
		313.396	23.7442
		149.657	42.6144
		273.462	49.8257
		94.1616	14.486
		158.986	35.7111
		225.649	24.3994
		187.891	44.0998
		113.798	59.0278
	n	11	11
	Mean	195.5	32.48
	SEM	25.68	4.397
paired t-test (one sided)
	p-value	5.35184e-05
	95% CIs for the difference	115.029615854993, Inf
	T	6.15909
	DF	10
	SD	87.7714

## Sheet: Fig. S2c
	-ATR				+ATR
	B	L	R		B	L	R
	39.4078	55.6276	55.6355		95.9049	37.5481	94.9837
	54.9796	90.0393	75.3425		74.6299	35.6148	55.4639
	68.332	77.0989	72.5432		84.6955	30.8886	82.5704
	128.508	151.263	131.958		125.634	30.4834	132.512
	115.718	120.661	129.13		69.4894	20.2234	109.324
	138.006	149.046	144.309		117.776	37.8824	117.75
	93.9319	99.676	122.57		75.3522	23.5805	87.0973
	32.9819	36.0654	43.9433		106.8	23.09	104.22
	49.5187	51.8003	62.1168		111.53	21.0504	100.533
	89.9865	104.773	95.6124		71.6062	15.5879	70.6454
	141.209	158.743	145.252		48.9836	15.6712	61.8878
	90.4124	94.9102	75.2417		16.5077	7.41635	14.5588
	104.664	127.27	95.1428		63.5934	17.0729	62.4817
	109.895	124.749	133.055		87.9478	36.9047	88.9476
	103.686	128.794	135.778		142.23	43.9465	148.285
	87.0426	87.3936	112.868		112.019	25.8872	85.9337
	98.0399	109.551	95.5033		91.2743	23.3984	78.9043
	65.6092	89.8177	82.4874		39.3438	15.4591	40.7191
	90.3224	95.3299	88.6166		122.338	38.9126	125.135
	28.2142	57.2007	39.0281		128.243	33.6368	163.936
	66.5596	97.916	68.6959		47.362	16.9596	25.4414
	94.3042	97.659	106.841		86.4462	34.5409	87.6231
					104.504	32.9806	121.101
n	22	22	22		23	23	23
Mean	85.9695	100.245	95.9851		88.0092	26.9016	89.5676
SEM	6.85767	6.95758	6.95349		6.6063	2.0333	7.69509
Repeated measures ANOVA with Geisser-Greenhouse correction, followed by Tukey's multiple comparisons test (Prism 9, on average moving speed)
	-ATR									+ATR
Repeated measures ANOVA summary
Assume sphericity?	No									No
F	14.47									97.07
P value	<0.0001									<0.0001
P value summary	****									****
Statistically significant (P < 0.05)?	Yes									Yes
Geisser-Greenhouse's epsilon	0.815									0.6838
R squared	0.4079									0.8152
Was the matching effective?
F	36.73									6.131
P value	<0.0001									<0.0001
P value summary	****									****
Is there significant matching (P < 0.05)?	Yes									Yes
R squared	0.9158									0.3616
ANOVA table	SS	DF	MS	F (DFn, DFd)	P value					SS	DF	MS	F (DFn, DFd)	P value
Treatment (between columns)	2363	2	1182	F (1.630, 34.23) = 14.47	P<0.0001					58754	2	29377	F (1.368, 30.09) = 97.07	P<0.0001
Individual (between rows)	62999	21	3000	F (21, 42) = 36.73	P<0.0001					40822	22	1856	F (22, 44) = 6.131	P<0.0001
Residual (random)	3431	42	81.68							13316	44	302.6
Total	68793	65								112892	68
Data summary
Number of treatments (columns)	3									3
Number of subjects (rows)	22									23
Number of missing values	0									0
Number of families	1									1
Number of comparisons per family	3									3
Alpha	0.05									0.05
Tukey's multiple comparisons test	Mean Diff.	95.00% CI of diff.	Below threshold?	Summary	Adjusted P Value					Mean Diff.	95.00% CI of diff.	Below threshold?	Summary	Adjusted P Value
B vs. L	-14.28	-19.88 to -8.670	Yes	****	<0.0001	A-B				61.11	48.05 to 74.17	Yes	****	<0.0001	A-B
B vs. R	-10.02	-16.43 to -3.599	Yes	**	0.0021	A-C				-1.558	-9.689 to 6.573	No	ns	0.8807	A-C
L vs. R	4.26	-4.043 to 12.56	No	ns	0.4145	B-C				-62.67	-78.84 to -46.49	Yes	****	<0.0001	B-C
Test details	Mean 1	Mean 2	Mean Diff.	SE of diff.	n1	n2	q	DF		Mean 1	Mean 2	Mean Diff.	SE of diff.	n1	n2	q	DF
B vs. L	85.97	100.2	-14.28	2.224	22	22	9.079	21		88.01	26.9	61.11	5.199	23	23	16.62	22
B vs. R	85.97	95.99	-10.02	2.546	22	22	5.564	21		88.01	89.57	-1.558	3.237	23	23	0.6809	22
L vs. R	100.2	95.99	4.26	3.294	22	22	1.829	21		26.9	89.57	-62.67	6.438	23	23	13.77	22

## Sheet: Fig. S2d
	-ATR	+ATR
	39.4078	95.9049
	54.9796	74.6299
	68.332	84.6955
	128.508	125.634
	115.718	69.4894
	138.006	117.776
	93.9319	75.3522
	32.9819	106.8
	49.5187	111.53
	89.9865	71.6062
	141.209	48.9836
	90.4124	16.5077
	104.664	63.5934
	109.895	87.9478
	103.686	142.23
	87.0426	112.019
	98.0399	91.2743
	65.6092	39.3438
	90.3224	122.338
	28.2142	128.243
	66.5596	47.362
	94.3042	86.4462
		104.504
n	22	23
Mean	85.9695	88.0092
SEM	6.85767	6.6063
				95CI low	95CI high
unpaired mean difference			2.04	-16.02	20.1
p value (two sided permutation t-test)				0.822

## Sheet: Fig. S3b
	no retinal			retinal
	stop and turn	no behavior		stop and turn	no behavior
B	73	27		89	11
L	75	25		60	40
R	70	30		80	20
Chi-square test (Graphpad Prism)
P value and statistical significance				no ret	ret
Test				Chi-square	Chi-square
Chi-square, df				0.6377, 2	24.39, 2
P value				0.727	<0.0001
P value summary				ns	****
One- or two-sided				NA	NA
Statistically significant (P < 0.05)?				No	Yes
retinal
P value and statistical significance				B vs L	L vs R	B vs R
Test				Chi-square	Chi-square	Chi-square
Chi-square, df				22.13, 1	9.524, 1	3.092, 1
z				4.705	3.086	1.758
P value				<0.0001	0.002	0.0787
P value summary				****	**	ns
One- or two-sided				Two-sided	Two-sided	Two-sided
Statistically significant (P < 0.05)?				Yes	Yes	No
