# Supplementary material for: A bistable inhibitory optoGPCR for multiplexed optogenetic control of neural circuits
Source: Nat Methods. 2024 May 29;21(7):1275–87. doi: 10.1038/s41592-024-02285-8 (PMC11239505; doi:10.1038/s41592-024-02285-8)
Supplement: Supplementary file 5 — Statistical source data. [file 41592_2024_2285_MOESM5_ESM.xlsx]

## Sheet: Fig. 1 b
				Retinal binding				G-protein coupling
Opsin	This study	Switchable	Activation wavelenght (nm)	all-trans	13-cis	11-cis	9-cis	Gi/o (Gi/o/t/z)	Gs (Gs/olf)	Gq (Gq/11/14/15/16)	G12/13	GIRK	Synaptic inhibition	UniProt ID	Organism	References (DOI)
BbOPN	1	1	485	1	-	1	-	1	-	-	-	-	-	Q868G4	Branchiostoma belcheri	10.1016/S0014-5793(02)03616-5; 10.1073/pnas.0500378102
GgOPN5m	1	1	360	1	-	1	-	1	-	0	-	-	-	B3XZF5	Gallus gallus	10.1016/S0014-5793(03)01212-2; 10.1073/pnas.1012498107
HsOPN5m	1	1	380	0	-	1	-	0	-	1	-	-	-	Q6U736	Homo sapiens	10.1093/europace/euab116.574; 10.1074/jbc.M113.514075; 10.1371/journal.pone.0026388; 10.1016/S0014-5793(03)01212-2
GgOPN5l1	1	1	510	1	-	1	-	1	-	-	-	-	-	F1NU85	Gallus gallus	10.1038/s41467-018-03603-3; 10.1002/dvdy.21611
AsOPN3	1	0	500	0	1	1	1	1	0	0	0	1	1	M5AB93	Anopheles stephensi	10.1073/pnas.1219416110; 10.1016/j.neuron.2021.03.013
DrPPO1	1	1	360	-	-	1	-	1	-	-	-	-	-	A0A1E1G6Y2	Danio rerio	10.1371/journal.pone.0141280; 10.1186/s12915-015-0174-9
TrPPO1	1	1	370	-	-	1	-	1	-	-	-	-	-	A0A1E1G6X5	Takifugu rubripes	10.1371/journal.pone.0141280; 10.1186/s12915-015-0174-9
TrPPO2	1	1	460	-	-	1	-	-	-	-	-	-	-	H2U5S9	Takifugu rubripes	10.1186/s12915-015-0174-9
LcPPO	1	1	370	1	-	1	1	1	-	-	-	1	1	Q764P5	Lethenteron camtschaticum	10.1038/s41467-021-24718-0; 10.1016/j.neuron.2021.04.026; 10.15252/embr.202051866; 10.1002/cbic.201900485; 10.1073/pnas.0400819101
OlTMT1A	1	0.5	460	-	-	1	-	1	-	-	-	-	-	R9R6D2	Oryzias latipes	10.1371/journal.pone.0141238
PdCO	1	1	383	1	0	1	1	-	-	-	-	1	-	Q5SBP8	Platynereis dumerilii	10.1126/science.1099955; 10.1126/science.1099955; 10.1074/jbc.M117.793539
	0 = negative
	1 = positive
	0.5 = partial
	- = no data

## Sheet: Fig. 1 f
Opsin	GsX: X=	Max. response						n	Mean	SEM
DrPPO1	i	2.51169	2.4455	1.76612	1.59216	1.88223	1.92092	6	2.01977	0.15266
AsOPN3	i	14.2264	15.1098	12.0369	11.4563	12.1436	13.0389	6	13.002	0.57737
TrPPO1	i	1.19334	1.28205	1.3274	1.70823	1.47299	1.4705	6	1.40909	0.07454
PdCO	i	1.08673	1.0451	1.16116	1.14805	1.16575	1.18641	6	1.1322	0.02222
LcPPO	i	1.56667	1.44587	2.66977	2.81942	2.15369	2.4958	6	2.19187	0.23547
HsOPN5m	i	1.12919	1.08968	1.09344	1.04807	1.1538	1.02553	6	1.08995	0.01961
GgOPN5m	i	1.1621	1.13371	1.04289	1.08423	1.13351	1.27985	6	1.13938	0.033
OlTMT1A	i	1.13002	1.26514	1.27825	1.20806	1.01995	1.03399	6	1.1559	0.04606
TrPPO2	i	1.28033	1.37763	1.40422	1.29098	1.16251	1.10672	6	1.2704	0.04774
BbOPN	i	1.78034	1.52005	1.61354	1.58076	1.30882	1.29205	6	1.51593	0.07674
GgOPN5l1	i	-	-	-	-	-	-	-	-	-
DrPPO1	o	2.5207	2.23169	1.80855	1.84811	2.09575	1.7368	6	2.04027	0.12292
AsOPN3	o	13.234	12.1861	10.5122	9.77682	8.75547	8.87812	6	10.5571	0.74151
TrPPO1	o	1.12141	1.26692	1.24951	1.2347	1.28343	1.28248	6	1.23974	0.0249
PdCO	o	1.41366	1.34039	1.31924	1.29655	1.43289	1.31671	6	1.35324	0.023
LcPPO	o	2.75245	3.33006	3.34701	3.43446	3.4337	3.44993	6	3.29127	0.10968
HsOPN5m	o	1.16569	1.12687	1.04961	1.0645	1.09601	1.0701	6	1.09546	0.01791
GgOPN5m	o	1.14074	1.10266	1.05724	1.02175	1.17534	1.28508	6	1.13047	0.03829
OlTMT1A	o	14.7214	14.7655	14.1029	12.7262	15.4962	15.8449	6	14.6095	0.45286
TrPPO2	o	2.2925	2.39867	2.61335	2.45665	2.20228	2.46943	6	2.40548	0.05888
BbOPN	o	1.679	1.78539	1.64893	1.69571	1.42554	1.39081	6	1.60423	0.06487
GgOPN5l1	o	-	-	-	-	-	-	-	-	-

## Sheet: Fig. 1 i
Opsin	Peak current (pA)																n	Mean	SEM
DrPPO1	26.97	107.13	207.59	20.53	8.81	197.26	83.61										7	93.1286	31.2397
AsOPN3	400.85	658.31	1781.26	1525.75	538.67	509.9	1788.29										7	1029	240.587
TrPPO1	407.26	2079.48	545.19	1000.38	777.29	115.06	229.52										7	736.311	251.808
PdCO	3187.76	426.53	977.35	3663.38	473.93	905.85	387.24	770.72	1166.66	1635.87	917.72	949.393	1112.38	1019.33	727.465	636.4	16	1184.87	233.068
LcPPO	978.64	775.18	682.6	1027.18	419.67	604.75	853.05	816.212	1286.54	815.769	1574.56	1310.55	1059.16	730.008			14	923.848	82.498
HsOPN5m	34.83	42.1	89.22	97.01	87.7	494.37											6	140.872	71.5031
GgOPN5m	552.62	308.33	158.9	166.87	149.68	267.4											6	267.3	62.9185
OlTMT1A	77.24	76.54	206.27	308.46	83.69	133.02	660.35	162.5									8	213.509	69.693
TrPPO2	43.38	1.53	1.72	714.53	318.95	128.66											6	201.462	113.608
BbOPN	5.48	13.8	0.21	3.07	10.09	0.43											6	5.51333	2.23272
GgOPN5l1	-6.16	-9.67	-64.92	-65.87	-31.78	-11.52	-34.81										7	-32.1043	9.54256
