# Supplementary material for: A bistable inhibitory optoGPCR for multiplexed optogenetic control of neural circuits
Source: Nat Methods. 2024 May 29;21(7):1275–87. doi: 10.1038/s41592-024-02285-8 (PMC11239505; doi:10.1038/s41592-024-02285-8)
Supplement: Supplementary file 6 — Statistical source data. [file 41592_2024_2285_MOESM6_ESM.xlsx]

## Sheet: Fig. 2c,d
	panel c										panel d
Opsin	time (s)	EPSC1 (normalized)									Opsin	N	Mean	SEM	Opsin	N	Mean	SEM
PdCO	0	1.1115	0.8913	1.1011	1.0908	1.0681	1.0489	0.996	0.9813		PdCO	8	1.03613	0.02662	control	8	1.02529	0.02927
	5	1.0843	0.7292	0.9631	0.9302	0.9647	0.9008	0.8618	0.9082			8	0.91779	0.03566		8	1.07013	0.03419
	10	1.1221	0.9309	1.1102	1.01	1.0172	1.1461	0.98	0.9534			8	1.03374	0.02898		8	1.04232	0.02981
	15	1.1791	0.7754	1.0107	0.9632	1.0637	1.1323	1.0007	0.9837			8	1.0136	0.04316		8	1.04939	0.02152
	20	1.0631	0.9396	0.934	0.7365	0.935	1.0494	1.0567	1.0377			8	0.969	0.03897		8	1.02588	0.0184
	25	1.0719	0.8523	0.966	1.0887	1.0427	1.0968	0.646	1.0486			8	0.97662	0.05518		8	1.03696	0.02024
	30	0.983	1.0512	0.9458	0.9349	1.1431	1.1588	0.9442	1.0046			8	1.0207	0.03148		8	1.0041	0.02771
	35	1.0073	0.7134	1.0148	0.9586	0.9148	1.0324	1.0296	1.0636			8	0.96681	0.03976		8	1.01915	0.01326
	40	1.0619	1.0993	1.0006	0.9967	0.8382	0.9141	0.8759	0.8996			8	0.96079	0.03285		8	0.9945	0.02451
	45	0.9106	0.9214	1.0065	1.1282	1.0807	1.0365	1.0586	0.9995			8	1.01775	0.02653		8	0.98719	0.01475
	50	0.9537	1.138	0.9877	0.8513	1.0357	1.0381	0.9778	1.0556			8	1.00474	0.02976		8	1.00735	0.01806
	55	1.0666	1.1278	0.9904	1.0652	1.1306	0.9789	1.0582	0.9817			8	1.04993	0.02171		8	0.9918	0.02693
	60	0.0198	0.0409	0.015	0.0587	0.0495	0.1204	0.0221	0.1646			8	0.06138	0.01896		8	0.98511	0.00857
	65	0.0091	0.042	-0.0048	-0.0116	0.0991	0.0984	0.0193	0.0905			8	0.04275	0.01661		8	0.95665	0.01646
	70	0.031	0.0738	-0.0043	-0.032	0.0965	0.1556	0.0262	0.14			8	0.06085	0.02377		8	0.95434	0.01873
	75	0.0734	0.1471	-0.0039	0.1119	0.066	0.1463	0.0487	0.1415			8	0.09137	0.01933		8	0.9504	0.01438
	80	0.1258	0.1814	-0.0012	0.0058	0.1069	0.2018	0.0898	0.2535			8	0.12048	0.03194		8	0.9399	0.0161
	85	0.203	0.1087	0.0786	0.1318	0.096	0.2248	0.1232	0.2605			8	0.15333	0.02364		8	0.93506	0.01611
	90	0.1894	0.1388	0.0706	0.0324	0.2534	0.2723	0.1	0.2359			8	0.1616	0.0317		8	0.91378	0.01805
	95	0.2107	0.1476	0.0677	0.1817	0.311	0.2866	0.0477	0.3059			8	0.19486	0.03653		8	0.92498	0.01748
	100	0.237	0.2004	0.0658	0.0959	0.1346	0.2265	0.0507	0.336			8	0.16836	0.03484		8	0.9091	0.0213
	105	0.2	0.0718	0.0582	0.028	0.1359	0.322	0.0889	0.319			8	0.15298	0.04096		8	0.91175	0.01668
	110	0.2205	0.1839	0.1103	0.1024	0.1602	0.2772	0.1144	0.3135			8	0.1853	0.02812		8	0.89195	0.02872
	115	0.2548	0.1725	0.0714	0.0068	0.2616	0.2443	0.0581	0.2987			8	0.17103	0.03931		8	0.89111	0.02147
	120	0.2742	0.0817	0.0608	0.0383	0.1726	0.1868	0.0345	0.336			8	0.14811	0.04016		8	0.88141	0.02769
	125	0.8658	0.6822	0.9076	0.7957	0.7986	0.7519	0.7814	0.9194			8	0.81283	0.02847		8	0.88338	0.02205
	130	0.8911	0.8695	0.787	0.6784	0.6378	0.8135	0.6454	0.867			8	0.77371	0.03719		8	0.86315	0.02739
	135	0.8597	0.8843	0.8024	0.5155	0.8753	0.7681	0.9466	0.8912			8	0.81789	0.04735		8	0.88278	0.01478
	140	0.8548	0.8547	0.6905	0.6372	0.6334	0.7232	0.6981	0.7402			8	0.72901	0.03041		8	0.88591	0.02678
	145	0.8083	0.8209	0.838	0.623	0.7942	0.815	0.7475	0.7907			8	0.7797	0.02431		8	0.85535	0.02436
	150	0.9113	0.7817	0.8355	0.6654	0.8409	0.845	0.8276	0.8918			8	0.8249	0.02674		8	0.85527	0.02017
	155	0.8866	0.8431	0.8198	0.6453	1.0327	0.9039	0.8828	0.8088			8	0.85288	0.03854		8	0.87151	0.01766
	160	0.8602	0.7056	0.7343	0.6187	0.9918	0.7649	0.841	0.9319			8	0.80605	0.04361		8	0.89677	0.03741
	165	0.8929	0.8499	0.8065	0.6943	0.7076	0.8432	0.7511	0.8742			8	0.80246	0.02692		8	0.84815	0.02733
	170	0.9015	0.8427	0.8489	0.6932	0.798	0.6316	0.7181	0.8867			8	0.79009	0.03478		8	0.84364	0.0209
	175	0.9251	0.7626	0.8157	0.7941	0.6916	0.7429	0.6528	0.8837			8	0.78356	0.03242		8	0.83177	0.02254
	180	0.9284	0.6641	0.8754	0.6979	0.6429	0.6659	0.5108	0.8421			8	0.72844	0.04967		8	0.82307	0.02192
	185	1.0109	1.0359	0.9263	0.5424	0.6944	0.7146	0.6792	0.7935			8	0.79965	0.06204		8	0.91507	0.05257
	190	0.8732	0.7183	0.8051	0.7889	0.8227	0.7416	0.6993	0.8281			8	0.78465	0.02119		8	0.83296	0.04015
	195	0.9408	0.8863	0.7645	0.6119	0.624	0.6111	0.5402	0.784			8	0.72035	0.05133		8	0.83548	0.03327
	200	0.9295	0.8384	0.919	0.6557	0.6949	0.628	0.8499	0.8182			8	0.7917	0.04143		8	0.80625	0.03854
	205	1.023	0.851	0.7934	0.6847	0.6713	0.7612	0.7561	0.7676			8	0.78854	0.03911		8	0.83449	0.04866
	210	0.8841	0.9054	0.7999	0.7229	0.5536	0.7261	0.5884	0.755			8	0.74192	0.04434		8	0.84486	0.03704
	215	0.8329	0.8137	0.8127	0.6303	0.5793	0.7623	0.6996	0.8374			8	0.74602	0.03498		8	0.8054	0.04112
	220	0.8051	0.8625	0.7525	0.792	0.5576	0.744	0.8015	0.768			8	0.7604	0.0318		8	0.8145	0.03794
	225	0.7974	0.773	0.8441	0.7086	0.5579	0.724	0.6371	0.7241			8	0.72077	0.03205		8	0.81097	0.0402
	230	0.889	1.0707	0.8197	0.5292	0.4966	0.7113	0.6458	0.7278			8	0.73626	0.06699		8	0.79183	0.03718
	235	0.8551	0.9096	0.8424	0.7305	0.6185	0.7208	0.6457	0.7483			8	0.75886	0.03631		8	0.80016	0.04839
	240	0.9416	1.0771	0.718	0.6248	0.5223	0.7094	0.7746	0.7363			8	0.76301	0.06172		8	0.80706	0.03011

## Sheet: Fig. 2e
		Normalized EPSC1								n	mean	SD
DrPPO1	D	0.97226	0.9661	1.02353	1.00728	1.03953	1.31498	0.98558	0.93743	8	1.03084	0.11941
	L	0.84026	1.01637	0.99389	0.94777	0.95078	1.20768	0.94023	0.82459	8	0.96519	0.11878
	R	0.97405	1.03648	0.80105	0.96138	0.93996	1.57154	1.04977	1.07844	8	1.05159	0.22699
AsOPN3	D	0.80715	1.06837	1.22996	1.00257	1.01455	1.04896	1.07	1.0192	8	1.0326	0.11596
	L	0.34236	0.03453	0.11818	0.05463	0.13314	0.29207	0.04416	0.19802	8	0.15214	0.11612
	R	0.63473	0.04257	0.11834	0.08113	0.08269	0.12766	0.02784	0.23434	8	0.16866	0.19876
TrPPO1	D	0.95581	1.08958	1.01202	0.97135	0.99386	0.99618	1.04558	1.01081	8	1.0094	0.04223
	L	0.89146	1.02446	0.98405	0.92914	0.91186	0.9856	0.92062	1.03159	8	0.95985	0.0535
	R	0.76303	1.07495	0.83083	1.19369	0.96261	1.15288	0.86228	0.99708	8	0.97967	0.15508
PdCO	D	1.01058	1.13338	0.98947	0.95866	1.08361	1.00893	1.01844	1.01909	8	1.02777	0.0552
	L	0.15666	0.09305	0.03992	0.02485	0.16075	0.17795	0.03678	0.24473	8	0.11684	0.08014
	R	1.19001	1.02966	1.04368	0.81695	0.83267	0.84669	0.97883	0.96652	8	0.96313	0.12795
LcPPO	D	1.031	1.05167	1.04703	0.99879	0.99395	0.87516	0.93558	0.94751	8	0.98509	0.06164
	L	0.25387	0.31903	0.58728	0.50541	0.46766	0.4712	0.28393	0.18086	8	0.38366	0.14298
	R	1.13231	0.86939	0.9445	1.12772	1.12275	0.94211	1.28095	1.07875	8	1.06231	0.1344
OlTMT1A	D	0.96807	1.03579	1.00738	1.08096	1.0151	0.99769	1.02025	0.9829	8	1.01352	0.03461
	L	0.54138	0.11936	0.2075	0.41241	0.45317	0.38294	0.18866	0.4185	8	0.34049	0.14917
	R	0.88862	0.26397	0.31658	0.6799	0.6748	1.00152	0.35192	0.73137	8	0.61358	0.2744
TrPPO2	D	1.0173	0.93016	0.9886	1.02306	0.99627	0.96411	1.00413	1.01269	8	0.99204	0.03119
	L	0.94907	0.78928	0.98493	1.05728	1.01345	0.97555	0.94672	1.02278	8	0.96738	0.08118
	R	0.93682	0.66003	1.01901	1.01348	1.05313	0.88711	0.68579	0.9906	8	0.90574	0.1528
	Friedman test followed by the Dunn-Sidak multiple comparisons (two-sided, Matlab)
		Source	SS	df	MS	Chi-sq	Prob>Chi-sq			Group	Control Group	Lower Limit	Difference	Upper Limit	p-value
	DrPPO1	Columns	4.75	2	2.375	4.75	0.0930145		AsOPN3	D	L	0.431131	1.625	2.81887	0.00345816
	DrPPO1	Error	11.25	14	0.803571				AsOPN3	D	R	0.181131	1.375	2.56887	0.0177722
	DrPPO1	Total	16	23					AsOPN3	L	R	-1.44387	-0.25	0.943869	0.943851
	AsOPN3	Columns	12.25	2	6.125	12.25	0.00218749		PdCO	D	L	0.556131	1.75	2.94387	0.00139513
	AsOPN3	Error	3.75	14	0.267857				PdCO	D	R	-0.693869	0.5	1.69387	0.681822
	AsOPN3	Total	16	23					PdCO	L	R	-2.44387	-1.25	-0.0561311	0.0367972
	TrPPO1	Columns	4.75	2	2.375	4.75	0.0930145		LcPPO	D	L	0.0561311	1.25	2.44387	0.0367972
	TrPPO1	Error	11.25	14	0.803571				LcPPO	D	R	-1.69387	-0.5	0.693869	0.681822
	TrPPO1	Total	16	23					LcPPO	L	R	-2.94387	-1.75	-0.556131	0.00139513
	PdCO	Columns	13	2	6.5	13	0.00150344		OlTMT1A	D	L	0.681131	1.875	3.06887	0.00053041
	PdCO	Error	3	14	0.214286				OlTMT1A	D	R	-0.443869	0.75	1.94387	0.34967
	PdCO	Total	16	23					OlTMT1A	L	R	-2.31887	-1.125	0.0688689	0.0715682
	LcPPO	Columns	13	2	6.5	13	0.00150344
	LcPPO	Error	3	14	0.214286
	LcPPO	Total	16	23
	OlTMT1A	Columns	14.25	2	7.125	14.25	0.000804733
	OlTMT1A	Error	1.75	14	0.125
	OlTMT1A	Total	16	23
	TrPPO2	Columns	3	2	1.5	3	0.22313
	TrPPO2	Error	13	14	0.928571
	TrPPO2	Total	16	23

## Sheet: Fig. 2g
	Wavelength (nm)	EPSC1 Inhibition															n	Mean	SEM
PdCO	365	1	1		0.98188	0.98144	1	1	1	1	1	0.98685	1	1	0.94572	0.99772	14	0.9924	0.00405
	405	0.99988	0.99838	0.96798	1	1	0.99258	0.96768	0.99756	0.98947	0.99212	1	0.95295	0.99481	1	1	15	0.99023	0.00385
	436	0.97845	0.97726	1		0.84665	0.98274	0.93074	0.93348	0.82545	0.86354	0.95055	0.80234	0.77306	0.87132	0.86565	14	0.90009	0.01975
	470	0.15272	0.3197	0.31926	0.21245	-0.00351	0.16909		0.16587	0.13241	0.22772	0.28775	0.03035	0.20173	0.1944	0.13737	14	0.18195	0.02521
	492			-0.05031	0.06145	0.03223	0.08352		0.07346	0.0246	0.07164	0.00841	0.07297	0.04174	0.06344	0.0167	12	0.04165	0.01104
LcPPO	365	1	1	1	1	1	1	1	1	1	1	1	1				12	1	1.25993e-17
	405	0.73997	0.90691	0.81151	0.81188	0.63786	0.51463	0.86612	0.91224	0.70802	0.91813	0.74445	0.90728				12	0.78992	0.03649
	436	0.27637	0.10339	0.09432	0.1426	0.05184	0.06402	0.10752	0.09606	0.04952	0.24534	0.21941	0.31747				12	0.14732	0.02683
	470	-0.0085			-0.00116	0.00637	0.02964	0.07845		0.04418	0.16294	0.275	0.20327				9	0.0878	0.034
	492	0.1187				-0.0156	0.00857				0.01129	0.21184	-0.069				6	0.0443	0.04179
Nonlinear Curve Fit (Origin 9 pro)
Iteration Algorithm	Levenberg Marquardt
Model	DoseResp
Equation	y = A1 + (A2-A1)/(1 + 10^((LOGx0-x)*p))
Summary
	A1	A1	A2	A2	LOGx0	LOGx0	p	p	span	Statistics	Statistics
	Value	Standard Error	Value	Standard Error	Value	Standard Error	Value	Standard Error	Value	Reduced Chi-Sqr	Adj. R-Square
PdCO	0.02707	0.000152917	0.99278	0.000372259	455.562	0.02762	-0.0498	9.73439e-05	0.96571	2.6213e-07	1
LcPPO	0.05751	0.02004	1.00583	0.11815	415.861	5.4298	-0.04803	0.01316	0.94832	0.013	0.96505
ANOVA
		DF	Sum of Squares	Mean Square	F Value	Prob>F
PdCO	Regression	4	3.10632	0.77658	2962580	0.000427085
PdCO	Residual	1	2.6213e-07	2.6213e-07
PdCO	Uncorrected Total	5	3.10632
PdCO	Corrected Total	4	2.3402
LcPPO	Regression	4	2.05634	0.51408	39.5393	0.11625
LcPPO	Residual	1	0.013	0.013
LcPPO	Uncorrected Total	5	2.06934
LcPPO	Corrected Total	4	1.48817

## Sheet: Fig. 2h
	EPSC1 inhibition															n	Mean	SEM
PdCO	0.53177	0.52571	0.94212	0.81178	0.67819	0.83792	0.78234	0.85208	0.52525	0.85546	0.41857	0.95973				12	0.72674	0.05309
LcPPO	0.97645	0.97442	0.92158	0.95257	0.92396	0.9561	0.9364	0.85078	0.87129	0.86453	0.94481	0.85874	0.72458	0.8467	0.83785	15	0.89605	0.01761
Wilcoxon Rank Sum Test (two-sided)
p-value	0.00626915
ranksum	113

## Sheet: Fig. 2i
	EPSC1 inhibition
	LcPPO			PdCO
	D	L		D	L
	0.93166	0.90019		0.99535	0.11293
	0.99561	1.03746		1.04419	0.18438
	1.00881	0.96283		1.01928	0.18409
	0.9998	0.9384		0.97752	0.11485
	0.97806	0.89693		0.99294	0.13963
n	5	5		5	5
Mean	0.98279	0.94716		1.00586	0.14718
SEM	0.01372	0.0257		0.01168	0.01585
t-test (one-sided)
PdCO	p-value	1.85983e-08
	95% Cis	0.842434532961050, Inf
	T	112.682
	DF	4
	SD	0.0170397
LcPPO	p-value	0.0829071
	95% Cis	-0.00924904904809012, Inf
	T	1.69246
	DF	4
	SD	0.0470689

## Sheet: Fig. 2k
	Light flux (mW*s*mm-2)	Normalized inhibition																	n	Mean	SEM
AsOPN3	0.000109	-0.0404												-0.01579		0.20802			3	0.05061	0.07903
	0.000547	0.17828							0.34712		0.07								3	0.19847	0.08063
	0.00109						0.13124							0.42279		0.8769	0.01068		4	0.3604	0.19268
	0.00547			1	0.58562			0.69116				0.79472							4	0.76788	0.08837
	0.01094													0.85415	1		0.93597		3	0.93004	0.04221
	0.0547		0.94677			0.99602				0.98472									3	0.97583	0.0149
	0.10939												0.78967	1			1	1	4	0.94742	0.05258
	0.54695	1	1	0.92732	1	1	1	1	1	1	1	1	1	0.98375	0.90744	1	1	1	17	0.98932	0.00669
PdCO	0.000392	-0.1224	0.23145	0.00177	0.11885	0.11005	0.0169	-0.03037	0.05433	0.10715									9	0.05419	0.03416
	0.00196	0.34176	0.61206	0.8921	0.36675	0.52001	0.28506	-0.02648	0.34178	0.47862									9	0.42352	0.08381
	0.00392	0.36461	0.79459	0.91949	0.33506	0.6399	0.50351	0.43183	0.65532	0.73185									9	0.59735	0.0672
	0.01958	0.93267	0.93976	0.9535		0.98948	0.91785	0.82942	0.97152	0.94127									8	0.93443	0.01698
	0.03916	1	0.96056	0.98306		0.92647	0.90423	0.93803	0.97057	0.99634									8	0.95991	0.01216
	0.19578	0.99773	0.98949	0.89057		0.98458	0.96947	0.97762	1	1									8	0.97618	0.01283
	0.39157		0.95642	1		1	0.9616	0.94833	0.99748	0.9598									7	0.97481	0.00876
	1.95782	0.83813	1	0.99596	1	0.94043	1	1	0.97452	0.96696									9	0.96844	0.0177
LcPPO	0.00022	0.00022	-0.01112	0.36514	-0.1047	-0.22568	0.0134	-0.18627	0.15101		-0.06018								8	-0.0073	0.06764
	0.0011	0.0011			-0.43115	-0.10729	0.13137	0.04091	0.20485		0.02608								6	-0.02254	0.09236
	0.0022	0.0022			0.01396	-0.07405	0.13554	0.06162	0.16542		-0.07927								6	0.0372	0.04211
	0.01099	0.01099		0.20204	0.16773	0.01879	0.20644	0.45249	0.08632	0.38336	0.17875								8	0.21199	0.05063
	0.02198	0.02198		0.03301	0.5689	0.21872	-0.02345	0.44669	0.72963	0.62361	0.15131								8	0.34355	0.10112
	0.10989	0.10989		0.63736	0.79482	0.51704	0.89049	0.89862	0.83937	0.72669	0.8768								8	0.77265	0.04842
	0.21977	0.21977	0.561	0.63527	1	0.95135	0.58909	0.99459	1	1	0.93884								9	0.85224	0.065
	1.09885	1.09885	1	1	0.96321	1	1	1	0.83053	0.81802	1								9	0.95686	0.0254
Nonlinear Curve Fit (Origin 9 pro)
Iteration Algorithm	Levenberg Marquardt
Equation	y = A2 + (A1-A2)/(1 + (x/x0)^p)
	A1	A1	A2	A2	x0	x0	p	p	EC20	EC50	EC80	Statistics	Statistics
	Value	Standard Error	Value	Standard Error	Value	Standard Error	Value	Standard Error	Value	Value	Value	Reduced Chi-Sqr	Adj. R-Square
AsOPN3	0	0	1	0	0.00168	0.000318219	1.12856	0.12046	0.000490978	0.00168	0.00573	0.60941	0.98302
PdCO	0	0	1	0	0.00278	0.000570906	1.26049	0.15367	0.000925394	0.00278	0.00835	2.31053	0.97888
LcPPO	0	0	1	0	0.0383	0.00233	1.05966	0.04736	0.01035	0.0383	0.14168	0.14877	0.99825
		DF	Sum of Squares	Mean Square	F Value	Prob>F
AsOPN3	Regression	2	27048.7	13524.3	22192.5	6.17129e-12
AsOPN3	Residual	6	3.65645	0.60941
AsOPN3	Uncorrected Total	8	27052.3
AsOPN3	Corrected Total	7	251.221
PdCO	Regression	2	30518.8	15259.4	6604.3	2.3377e-10
PdCO	Residual	6	13.8632	2.31053
PdCO	Uncorrected Total	8	30532.7
PdCO	Corrected Total	7	765.627
LcPPO	Regression	2	1874.97	937.486	6301.55	2.69077e-10
LcPPO	Residual	6	0.89262	0.14877
LcPPO	Uncorrected Total	8	1875.86
LcPPO	Corrected Total	7	595.008

## Sheet: Fig. 2l
	EPSC1 inhibition
	LcPPO	PdCO	AsOPN3
	0.5088	0.7907	0.9095
	0.7296	0.8891	0.8977
	0.5276	0.9588	0.9735
	0.753	0.6612	0.9038
	0.518	0.9	0.9722
	0.7779	0.7767	0.9492
	0.9445	0.7391	0.9377
	0.7271	0.8601	0.9566
	0.6597	0.8471	0.9312
			0.9389
			0.8336
			0.8218
			0.9275
			0.9371
			0.9343
			0.9872
			0.9244
n	9	9	17
Mean	0.68291	0.82476	0.92566
SEM	0.0484	0.03052	0.01069
Kruskal-Wallis test followed by Dunn-Sidak multiple comparison (Matlab)
K-W		SS	df	MS	Chi-sq	Prob>Chi-sq
	Groups	1806.17	2	903.085	17.2016	0.000183957
	Error		1763.83	32	55.1197
	Total		3570		34
	N	9, 9, 17
	mean-ranks	8, 14.888888888888890, 24.941176470588236
D-S	The following differences and their limits are of the ranks, not the original values.
	Group	Control Group	Lower Limit	Difference	Upper Limit	P-value
	LcPPO	PdCO	-18.4228	-6.88889	4.64498	0.394138
	LcPPO	AsOPN3	-27.0273	-16.9412	-6.8551	0.000181693
	PdCO	AsOPN3	-20.1384	-10.0523	0.0337889	0.0510795
