# Supplementary material for: A bistable inhibitory optoGPCR for multiplexed optogenetic control of neural circuits
Source: Nat Methods. 2024 May 29;21(7):1275–87. doi: 10.1038/s41592-024-02285-8 (PMC11239505; doi:10.1038/s41592-024-02285-8)
Supplement: Supplementary file 7 — Statistical source data. [file 41592_2024_2285_MOESM7_ESM.xlsx]

## Sheet: Fig. 3b
	Wavelength (nm)	GIRK peak current (pA))								n	Mean	SEM
PdCO	365	133.959	87.8459	71.0313	62.4548	74.2505	70.8339			6	83.396	10.6604
	385	119.804	109.559	93.8277	87.549	82.561	100.98			6	99.0468	5.70478
	405	120.917	120.677	100.656	108.794					4	112.761	4.92821
	435	123.92	202.301	133.367	114.34	64.2514	68.382			6	117.76	20.6089
LcPPO	365	84.468	36.7294	42.1958	51.8096	85.0324	55.9465	55.1143	28.8602	8	55.0195	7.2733
	385	91.362	29.4093	26.1611	33.3015	89.4954	53.5834	27.6059		7	50.1312	10.9718
	405	73.6076	17.3815	23.009	57.5742	28.5277	37.0508	23.1577	12.4465	8	34.0944	7.49139
	435	13.9386	3.59612	-1.37168	12.0544	0.89172	8.21242	5.83911	2.47818	8	5.70486	1.90169

## Sheet: Fig. 3c
	Pulse duration (ms)	GIRK peak current (pA))													n	Mean	SEM
PdCO	0.1	0.9429	1.74463	4.81323	1.26655	1.26937	1.89746	0.39677	2.99237	-6.98274	-1.43057	1.59921			11	0.77356	0.90357
	0.5	15.319	5.21773	4.9502	3.42167	1.19266	7.63958	14.043	13.8994	2.40115	1.37651				10	6.94608	1.74315
	1	33.5416	26.4662	19.7612	6.95644	5.47308	16.268	22.2582	32.4807	5.74831	3.03179	45.6271			11	19.783	4.18706
	2	69.8318	38.8709	60.0638	12.226	31.4495	45.2098	55.4451		14.2095	6.4837				9	37.0878	7.56098
	5	105.673	66.4415	139.164		36.9482	9.85316		66.2427	96.8183	79.5792	35.319	4.32427	158.794	11	72.6506	15.0536
	10	125.11	95.8507	150.545	71.0322	52.7732	62.627	90.6341	61.2001	1.28285	190.747				10	90.1802	17.0873
	50	147.434	93.0783	170.158	137.16	113.669	83.6349	136.041	103.748	108.408	24.9573	241.835			11	123.648	16.5245
	100	99.4326	69.5363	164.681	145.795	107.261	79.3292	158.203	105.481	112.4	22.7276	232.639			11	117.953	16.8629
	500	73.0625	141.612				90.2375	68.8082	139.504	108.718	85.8742		192.484		8	112.538	15.0341
LcPPO	0.1	-1.09269	-1.76634	-2.87821	-0.25326	1.06594									5	-0.98491	0.66889
	0.5	-3.69803	9.45616	2.53009	9.53356	1.49977									5	3.86431	2.52952
	1	4.72251	4.35977	-0.94237	7.53762	-2.55621									5	2.62426	1.88566
	2	0.88281	4.24861	-0.13965	-2.64305	-1.32523	-1.20322								6	-0.02996	0.98377
	5	4.58201	-0.01316	-0.92221	-3.98351	2.64625	8.24211								6	1.75858	1.771
	10	4.91975	5.76284	-1.50424	-5.26109	10.8779	0.22166								6	2.5028	2.36748
	50	4.48711	-0.08895	20.4219	14.1731	-0.63841	5.98426								6	7.38984	3.39918
	100	12.6832	20.5614	9.8459	55.6217	0.92471	4.56104								6	17.3663	8.13731
	500	26.8319	59.3701	7.93275	-2.8431										4	22.8229	13.6389

## Sheet: Fig. 3f
		PdCO				LcPPO
		EPSC (pA)
		Baseline	Light	Recovery		Baseline	Light	Recovery
		-1070.21	-453.452	-1110.8		-398.594	-281.166	-399.302
		-633.436	-80.3321	-589.977		-1193.97	-803.796	-1009.24
		-1369.94	-367.183	-1352.9		-575.268	-487.047	-496.57
		-697.647	-110.788	-553.927		-60.026	-34.6333	-89.0825
		-531.693	-68.5407	-684.823		-72.4467	-39.5358	-69.6582
		-937.483	-174.265	-853.51		-611.858	-424.859	-607.111
		-762.055	-55.8916	-640.21		-171.337	-148.112	-161.483
		-523.259	-29.8411	-421.302		-189.397	-162.706	-193.543
		-481.955	-260.055	-473.929		-250.347	-216.549	-226.707
		Normalized EPSC
		Baseline	Light	Recovery		Baseline	Light	Recovery
		1	0.423703	1.03792		1	0.705253	1.00178
		1	0.12682	0.931392		1	0.673213	0.84528
		1	0.268029	0.987561		1	0.846644	0.863197
		1	0.158802	0.793993		1	0.576972	1.48406
		1	0.12891	1.288		1	0.545722	0.961509
		1	0.185886	0.910427		1	0.694375	0.992242
		1	0.073343	0.840109		1	0.864446	0.942485
		1	0.057029	0.80515		1	0.859074	1.02189
		1	0.539584	0.983347		1	0.864994	0.905573
	n	9	9	9		9	9	9
	Mean	1	0.21801	0.9531		1	0.73674	1.002
	SEM	0	0.05475	0.05051		0	0.04227	0.06359
Repeated measures ANOVA with Tukey's multiple comparisons test (Prism 9, on EPSC amplitudes)
	PdCO										LcPPO
	Repeated measures ANOVA summary										Repeated measures ANOVA summary
	Assume sphericity?	No									Assume sphericity?	No
	F	60									F	6.072
	P value	<0.0001									P value	0.0289
	P value summary	****									P value summary	*
	Statistically significant (P < 0.05)?	Yes									Statistically significant (P < 0.05)?	Yes
	Geisser-Greenhouse's epsilon	0.6408									Geisser-Greenhouse's epsilon	0.6164
	R squared	0.8824									R squared	0.4315
	Was the matching effective?										Was the matching effective?
	F	10.13									F	66.98
	P value	<0.0001									P value	<0.0001
	P value summary	****									P value summary	****
	Is there significant matching (P < 0.05)?	Yes									Is there significant matching (P < 0.05)?	Yes
	R squared	0.3733									R squared	0.9501
	ANOVA table	SS	DF	MS	F (DFn. DFd)	P value					ANOVA table	SS	DF	MS	F (DFn. DFd)	P value
	Treatment (between columns)	2043057	2	1021529	F (1.282. 10.25) = 60.00	P<0.0001					Treatment (between columns)	50245	2	25123	F (1.233. 9.862) = 6.072	P=0.0289
	Individual (between rows)	1379408	8	172426	F (8. 16) = 10.13	P<0.0001					Individual (between rows)	2217119	8	277140	F (8. 16) = 66.98	P<0.0001
	Residual (random)	272393	16	17025							Residual (random)	66201	16	4138
	Total	3694858	26								Total	2333566	26
	Data summary										Data summary
	Number of treatments (columns)	3									Number of treatments (columns)	3
	Number of subjects (rows)	9									Number of subjects (rows)	9
	Number of missing values	0									Number of missing values	0
	Multiple comparison										Multiple comparison
	Number of families	1									Number of families	1
	Number of comparisons per family	3									Number of comparisons per family	3
	Alpha	0.05									Alpha	0.05
	Tukey's multiple comparisons test	Mean Diff.	95.00% CI of diff.	Below threshold?	Summary	Adjusted P Value					Tukey's multiple comparisons test	Mean Diff.	95.00% CI of diff.	Below threshold?	Summary	Adjusted P Value
	Baseline vs. Light	-600.8	-807.3 to -394.4	Yes	****	<0.0001	A-B				Baseline vs. Light	-102.8	-218.4 to 12.85	No	ns	0.0798	A-B
	Baseline vs. Recovery	-36.26	-124.4 to 51.85	No	ns	0.4987	A-C				Baseline vs. Recovery	-30.06	-91.91 to 31.79	No	ns	0.3908	A-C
	Light vs. Recovery	564.6	358.9 to 770.2	Yes	***	0.0001	B-C				Light vs. Recovery	72.7	-0.3136 to 145.7	No	ns	0.0509	B-C
	Test details	Mean 1	Mean 2	Mean Diff.	SE of diff.	n1	n2	q	DF		Test details	Mean 1	Mean 2	Mean Diff.	SE of diff.	n1	n2	q	DF
	Baseline vs. Light	-778.6	-177.8	-600.8	72.25	9	9	11.76	8		Baseline vs. Light	-391.5	-288.7	-102.8	40.46	9	9	3.592	8
	Baseline vs. Recovery	-778.6	-742.4	-36.26	30.84	9	9	1.663	8		Baseline vs. Recovery	-391.5	-361.4	-30.06	21.65	9	9	1.964	8
	Light vs. Recovery	-177.8	-742.4	564.6	71.97	9	9	11.09	8		Light vs. Recovery	-288.7	-361.4	72.7	25.55	9	9	4.024	8

## Sheet: Fig. 3h
		Time (min)	n	mean	SEM
		-5	7	1.03922	0.0223632
		-4.5	7	1.02983	0.0394885
		-4	7	0.99295	0.031093
		-3.5	7	0.979976	0.0404518
		-3	7	0.992134	0.0455547
		-2.5	7	0.978616	0.039777
		-2	7	0.993658	0.0472502
		-1.5	7	1.00318	0.0312423
		-1	7	0.984432	0.0309
		-0.5	7	1.00601	0.0489294
	405 nm
		0.5	7	0.294133	0.0328292
		1	7	0.282725	0.0368323
		1.5	7	0.250774	0.0345556
		2	7	0.268057	0.029375
		2.5	7	0.268211	0.0390852
		3	7	0.250463	0.0306666
		3.5	7	0.288467	0.0261815
		4	7	0.26597	0.0248251
		4.5	7	0.272147	0.0222729
		5	7	0.239689	0.0316459
		5.5	7	0.254002	0.0238056
		6	7	0.263501	0.0358323
		6.5	7	0.268734	0.0385248
		7	7	0.29783	0.0435487
		7.5	7	0.298016	0.0453268
		8	7	0.349895	0.0488045
		8.5	7	0.30643	0.0382806
		9	7	0.295671	0.0382075
		9.5	7	0.319845	0.0329976
		10	7	0.291123	0.0507985
		10.5	7	0.278666	0.0530217
		11	7	0.328406	0.0589253
		11.5	7	0.326434	0.0456502
		12	7	0.33059	0.0622916
		12.5	7	0.380317	0.0553629
		13	7	0.386151	0.0555017
		13.5	7	0.344471	0.052212
		14	7	0.386147	0.0739651
		14.5	7	0.331915	0.0584278
		15	7	0.342114	0.0583867
		15.5	7	0.357997	0.0689041
		16	7	0.352537	0.0391946
		16.5	7	0.388483	0.0760161
		17	7	0.392165	0.0608538
		17.5	7	0.377134	0.059198
		18	7	0.373891	0.0649978
		18.5	7	0.394265	0.0529469
		19	7	0.382471	0.0643522
		19.5	7	0.348314	0.0458646
		20	7	0.377424	0.0516866
		20.5	7	0.381743	0.0550293
		21	7	0.390744	0.0596719
		21.5	7	0.404331	0.0606151
		22	7	0.356076	0.0524658
		22.5	7	0.350785	0.055149
		23	7	0.344279	0.049396
		23.5	7	0.376392	0.0459596
		24	7	0.401704	0.0538432
		24.5	7	0.384437	0.0590494
		25	7	0.354901	0.0510034
	525 nm
		26	7	0.848003	0.0830204
		26.5	7	0.816996	0.0847678
		27	7	0.842534	0.0841071
		27.5	7	0.832182	0.0771246
		28	7	0.813461	0.0784021
		28.5	7	0.84832	0.111957
		29	7	0.892535	0.112982
		29.5	7	0.871881	0.102502
		30	7	0.894014	0.103044
		30.5	7	0.891922	0.105812
	405 nm
		31.5	5	0.438487	0.0945604
		32	5	0.401897	0.0905122
		32.5	5	0.423565	0.0710175
		33	5	0.396083	0.0878984
		33.5	5	0.365973	0.0841859
		34	5	0.359097	0.0747508
		34.5	5	0.329572	0.0688986
		35	5	0.36173	0.0758662
		35.5	5	0.35502	0.0714422
		36	5	0.404002	0.104645
	525 nm
		37	3	0.850777	0.218608
		37.5	3	0.846867	0.199449
		38	3	0.839625	0.197407
		38.5	3	0.799532	0.122512
		39	3	0.793921	0.180021
		39.5	3	0.809582	0.138837
		40	3	0.76746	0.106344
		40.5	3	0.843042	0.140245
		41	3	0.838314	0.102223
		41.5	3	0.761342	0.118628
