# Supplementary material for: A bistable inhibitory optoGPCR for multiplexed optogenetic control of neural circuits
Source: Nat Methods. 2024 May 29;21(7):1275–87. doi: 10.1038/s41592-024-02285-8 (PMC11239505; doi:10.1038/s41592-024-02285-8)
Supplement: Supplementary file 8 — Statistical source data. [file 41592_2024_2285_MOESM8_ESM.xlsx]

## Sheet: Fig. 4b
	Wavelenght (nm)	Recovery (z-score)							n	Mean	SEM
PdCO	405		-0.00869	0.03446	-0.0716		-0.05604		4	-0.02547	0.02404
	436		0.11659	0.02224	-0.04631	0.22075	0.13847		5	0.09035	0.04654
	470	0.74212	0.8435	1	0.78218	0.77106	0.97547		6	0.85239	0.04499
	492	1	0.91306	0.87977	1	1	0.98477		6	0.96293	0.0216
	520	0.90977	1	0.8767	1	0.89287	1		6	0.94656	0.02428
	560	0.35335	0.32762	0.2936	0.65207	0.47501	0.34065		6	0.40705	0.05511
	594	0.08329	0.07308	0.06379	0.36013	0.16023	0.07387		6	0.13573	0.04713
	636		0.0607	0.03593	0.18903	0.08987	0.03332		5	0.08177	0.02869
	660		0.02145		0.1138	0.11216	0.07064		4	0.07951	0.02178
	405	0.30638	0.25943			0.19543	0.14673	0.1175	5	0.20509	0.03492
LcPPO	436	0.9634	0.84535			1	0.76425	0.6794	5	0.85048	0.05993
	470	0.88093	0.86886			0.95184	0.949	1	5	0.93012	0.02438
	492	0.89768	0.9324		1	0.96442	0.97669	0.90242	6	0.9456	0.01695
	520	1	0.94752		0.77486	0.90877	1	0.67932	6	0.88508	0.05334
	560	0.90282	1	1	0.86644	0.8821	0.96269	0.7767	7	0.91296	0.03063
	594	0.68697	0.6783	0.49277	0.52164	0.59718	0.34794	0.43575	7	0.53722	0.04738
	636	0.12714	9.2411e-05	0.07663	0.08923	-0.03379	-0.02746	0.43575	7	0.09537	0.06135
	660	0.18656	0.10647	0.00855	0.01306	0.01925		0.03184	6	0.06095	0.02914

## Sheet: Fig. 4c
	Light intensity (mW/mm²)	Recovery (z-score)								n	Mean	SEM
PdCO	1.79809	0.63793	0.75492	0.29796	0.73871		0.79887	0.81214	1.00103	7	0.72022	0.08167
	0.75763	0.28135	0.40439	0.09283	0.81943		0.48193	0.73649	0.71305	7	0.50421	0.10075
	0.28748	0.20921	0.33488	0.06966	0.10148		0.32275	0.78798	0.60982	7	0.34797	0.10005
	0.0816	0.11757	0.26021	0.01597		0.06515	0.31064	0.52725	0.63825	7	0.27643	0.08904
	0.0166	0.07952	0.12148	-0.10979		-0.02281	0.21684	0.42672	0.43827	7	0.16432	0.07956
LcPPO	1.79809	0.99643	1.07442	0.94781	1.04855	1.05174	0.91592	0.98458	0.79515	8	0.97682	0.03226
	0.75763	0.97787	0.94791	0.98699	1.02968	1.17271	0.91189	0.82615	0.77007	8	0.95291	0.04375
	0.28748	0.84576	1.09228	0.92786	0.82692	0.89596	0.87778	0.68012	1.24907	8	0.92447	0.06152
	0.0816	0.27173	0.30773	0.50972	0.76567	0.76162	0.91689	0.7381	0.79979	8	0.63391	0.08505
	0.0166	0.07349	0.07301	0.08742	-0.02893	0.3016	0.29668	0.34281	0.292	8	0.17976	0.05044
Nonlinear Curve Fit (Origin 9 pro)
Iteration Algorithm	Levenberg Marquardt
Model	Slogistic1
Equation	y = a/(1 + exp(-k*(x-xc)))
	a	a	xc	xc	k	k	Statistics	Statistics
	Value	Standard Error	Value	Standard Error	Value	Standard Error	Reduced Chi-Sqr	Adj. R-Square
PdCO	0.72351	0.1052	0.37194	0.16325	2.6713	0.95644	0.0105	0.90578
LcPPO	0.95115	0.01502	0.06068	0.00248	33.0388	1.99739	0.000708968	0.99771
Fit ANOVA
		DF	Sum of Squares	Mean Square	F Value	Prob>F
PdCO	Regression	3	1.99216	0.66405	63.2619	0.01556
PdCO	Residual	2	0.02099	0.0105
PdCO	Uncorrected Total	5	2.01315
PdCO	Corrected Total	4	0.44564
LcPPO	Regression	3	3.66645	1.22215	1723.84	0.000579762
LcPPO	Residual	2	0.00142	0.000708968
LcPPO	Uncorrected Total	5	3.66787
LcPPO	Corrected Total	4	1.23958

## Sheet: Fig. 4f
		Integrated dF/F						n	Mean	SEM
GECO only	pre	1.25	5.34	0.705	1.47	0.735	1.52	6	1.83667	0.71523
	light	1.52	5.14	0.697	1.58	0.744	1.54	6	1.87017	0.67459
	post	1.63	4.52	0.698	1.69	0.69	1.33	6	1.75967	0.58014
		Normalized
	pre	1	1	1	1	1	1	6	1	0
	light	1.216	0.9626	0.9896	1.0782	1.0123	1.0132	6	1.04532	0.03754
	post	1.3068	0.8471	0.9901	1.15	0.9383	0.8746	6	1.01782	0.07251
		Integrated dF/F						n	Mean	SEM
GECO PdCO	pre	5.12	0.897	1.47	1.5	1.33		5	2.0634	0.77171
	light	2.82	0.117	1.04	1.05	1.09		5	1.2234	0.43902
	post	5.07	0.834	1.22	1.61	1.23		5	1.9928	0.77902
		Normalized
	pre	1	1	1	1	1		5	1	0
	light	0.5499	0.1309	0.7071	0.7026	0.821		5	0.5823	0.1208
	post	0.989	0.9294	0.8311	1.0744	0.9297		5	0.95072	0.03998
		Integrated dF/F						n	Mean	SEM
GECO PdCO + SCH	pre	0.866	1.44	1.02	0.84	0.976		5	1.0284	0.10819
	light	0.677	1.16	0.874	0.79479	0.702		5	0.84156	0.08695
	post	0.775	1.37	1.23703	0.67	0.985		5	1.00741	0.13277
		Normalized
	pre	1	1	1	1	1		5	1	0
	light	0.7817	0.8028	0.8588	0.946	0.7195		5	0.82176	0.03823
	post	0.8942	0.9488	1.2151	0.7978	1.0094		5	0.97306	0.0698
