# Supplementary material for: A bistable inhibitory optoGPCR for multiplexed optogenetic control of neural circuits
Source: Nat Methods. 2024 May 29;21(7):1275–87. doi: 10.1038/s41592-024-02285-8 (PMC11239505; doi:10.1038/s41592-024-02285-8)
Supplement: Supplementary file 9 — Statistical source data. [file 41592_2024_2285_MOESM9_ESM.xlsx]

## Sheet: Fig 5a
Wavelenght (nm)	normalized Photocurrent								n	Mean	SEM
394	0.174075	0.147794	0.159802	0.160654	0.141813	0.0796144	0.15358		7	0.14533	0.01162
422	0.192431	0.169169	0.18271	0.179482	0.162237	0.0900873	0.202541		7	0.16838	0.01401
450	0.190377	0.156368	0.180355	0.165116	0.158196	0.0833972	0.174701		7	0.15836	0.01331
473	0.310117	0.272308	0.294368	0.274116	0.267107	0.14338	0.277397		7	0.26268	0.02067
500	0.415046	0.357155	0.406364	0.375378	0.35806	0.195523	0.375784		7	0.35476	0.02783
520	0.577762	0.518297	0.55436	0.535098	0.514392	0.286855	0.53412		7	0.50298	0.03694
546	0.76499	0.731504	0.763751	0.750299	0.726303	0.760927	0.752415		7	0.75003	0.00586
568	0.934396	0.918474	0.933574	0.926234	0.920547	0.921565	0.920921		7	0.9251	0.00246
594	1	1	1	1	1	1	1		7	1	0
620	0.901051	0.92719	0.853939	0.783896	0.871962	0.482943	0.840309		7	0.80876	0.05698
647	0.445391	0.44485	0.430982	0.369747	0.408876	0.226787	0.388801		7	0.38792	0.02892
Nonlinear Curve Fit (Origin 9 pro)
Iteration Algorithm	Levenberg Marquardt
Model	Weibull3
Equation	double S=(x-xc)/w1 + ((w2-1)/w2)^(1/w2);
	y = y0+A*((w2-1)/w2)^((1-w2)/w2) * S^(w2-1) * exp(-S^w2+(w2-1)/w2);
	y0	y0	xc	xc	A	A	w1	w1	w2	w2	Statistics	Statistics
	Value	Standard Error	Value	Standard Error	Value	Standard Error	Value	Standard Error	Value	Standard Error	Reduced Chi-Sqr	Adj. R-Square
Mean	0.10499	0.03614	592.724	1.62639	0.91898	0.06911	961835000000	10529700000000	22040600000	241264000000	0.00269	0.98656
Fit ANOVA
		DF	Sum of Squares	Mean Square	F Value	Prob>F
	Regression	5	5.44814	1.08963	404.467	2.01213e-07
	Residual	6	0.01616	0.00269
	Uncorrected Total	11	5.4643
	Corrected Total	10	2.00487

## Sheet: Fig. 5c
		Peak photocurent (pA)
		Transfection	AAV
		312.76	1071.08
		1331.57	863.209
		2391.94	571.525
		957.95	2481.66
		781.32	2983.58
		551.32	2776.24
		413.97	816.859
		1227.06	1593.69
		542.54	530.635
		975.44	509.832
		404.57
		817.97
		1356.23
	n	13	10
	Mean	928.049	1419.83
	SEM	156.541	308.694

## Sheet: Fig. 5g
Repetition cycle	PdCO ON	ChrimsonR ON	Normalized PSC (to mean PSC PdCO=0)								n	Mean	SEM
1	0	1	0.90353	0.83733	0.83118	0.87413	1.16945	1.16923	1.05799	0.67763	8	0.94006	0.06211
1	1	1	0.05922	0.03593	0.17429	0.17462	0.12917	0.20688	0.31875	0.09678	8	0.14945	0.03202
2	0	1	0.92359	0.94046	0.94425	0.80947	1.04066	1.25603	1.08567	1.12877	8	1.01611	0.04961
2	1	1	0.03701	0.06336	0.08916	0.16035	0.20781	0.27355	0.33548	0.06372	8	0.1538	0.03883
3	0	1	0.85655	1.01187	0.9212	0.73788	0.95676	1.28754	1.09671	0.85405	8	0.96532	0.05994
3	1	1	0.02865	0.04211	0.13192	0.20732	0.17455	0.25028	0.31422	0.08429	8	0.15417	0.0358
4	0	1	0.93639	1.10263	1.00281	0.91874	1.05438	1.17258	1.10252	1.11808	8	1.05102	0.03206
4	1	1	0.01215	0.11659	0.13106	0.17955	0.26437	0.2579	0.32272	0.10802	8	0.17404	0.03612
5	0	1	0.91856	1.13021	1.04697	0.79025	1.28666	0.89257	1.03297	0.92566	8	1.00298	0.05511
5	1	1	0.05288	0.04073	0.09924	0.15403	0.08057	0.30748	0.30588	0.1119	8	0.14409	0.03757
6	0	1	0.75587	1.24806	0.90879	0.6779	1.25797	1.16933	1.13707	0.71087	8	0.98323	0.08748
6	1	1	0.06051	0.06728	0.17436	0.14887	0.18625	0.18508	0.2907	0.10092	8	0.15175	0.02678
7	0	1	0.97883	1.1754	1.0303	0.92869	1.03579	1.16556	1.09546	0.73485	8	1.01811	0.05048
7	1	1	0.15361	0.14527	0.17464	0.19196	0.12245	0.11572	0.28832	0.10529	8	0.16216	0.02082
8	0	1	0.94621	1.33481	0.8635	0.96258	0.96277	1.68107	1.09918	0.7531	8	1.0754	0.10569
8	1	1	0.02648	0.11662	0.24031	0.13699	0.06193	0.31702	0.26688	0.17141	8	0.16721	0.03588
9	0	1	1.03108	1.2049	0.69118	1.01416	0.99336	1.00962	1.06847	0.80425	8	0.97713	0.0563
9	1	1	0.02151	0.08488	0.16865	0.11085	0.2045	0.19227	0.28005	0.25903	8	0.16522	0.03115
10	0	1	0.89331	1.20059	1.15783	1.11393	0.94743	0.88288	1.11671	1.68113	8	1.12423	0.09064
10	1	1	0.05967	0.11303	0.08954	0.16948	0.28416	0.11474	0.27157	0.09662	8	0.14985	0.03001
11	0	1	1.18278	1.14867	0.81401	1.11358	1.21124	0.87934	0.93487	1.17609	8	1.05757	0.05525
11	1	1	0.0698	0.09842	0.16177	0.10632	0.20952	0.08745	0.25504	0.07562	8	0.13299	0.02422
12	0	1	1.05986	1.24662	0.98316	1.16756	1.15138	0.83493	1.01887	1.16584	8	1.07853	0.04657
12	1	1	0.08131	0.05324	0.20927	0.12685	0.08594	0.11837	0.25478	0.16439	8	0.13677	0.02428
13	0	1	0.987	1.25347	1.2295	1.19586	0.9479	0.9642	1.03142	1.17384	8	1.0979	0.04511
13	1	1	0.03607	0.13769	0.18488	0.13559	0.27866	0.19413	0.23579	0.29428	8	0.18713	0.02994
14	0	1	1.0202	1.30339	0.85942	0.99991	1.02293	0.87156	1.02795	0.65736	8	0.97034	0.06552
14	1	1	0.05643	0.12659	0.16532	0.09618	0.09222	0.17067	0.23033	0.18311	8	0.14011	0.02025
15	0	1	0.95474	1.06559	1.21037	1.27382	0.77473	0.93266	1.04795	1.12919	8	1.04863	0.05684
15	1	1	0.05001	0.07358	0.12258	0.19869	0.13594	0.07499	0.23072	0.07591	8	0.1203	0.02304
16	0	1	1.17571	1.01505	0.88215	1.15061	0.85268	0.67549	0.9194	1.15074	8	0.97773	0.06267
16	1	1	0.02742	0.05081	0.18913	0.18961	0.09659	0.22121	0.22888	0.16465	8	0.14604	0.02745
17	0	1	1.00803	0.78069	0.92175	0.87781	0.70526	0.73005	0.97947	1.39808	8	0.92514	0.07826
17	1	1	0.01357	0.13434	0.1119	0.15933	0.07481	0.21213	0.22258	0.06868	8	0.12467	0.02559
18	0	1	1.07382	0.80577	1.20797	1.02629	0.9718	0.92377	1.04675	1.05902	8	1.0144	0.04178
18	1	1	0.02295	0.07602	0.1372	0.14717	0.19357	0.09869	0.21813	0.06934	8	0.12038	0.02332
19	0	1	1.19069	0.71637	0.92568	1.06825	0.92427	1.13716	0.99581	1.11423	8	1.00906	0.05411
19	1	1	0.06988	0.15988	0.19234	0.12344	0.05199	0.17499	0.23172	0.22317	8	0.15343	0.0236
20	0	1	1.05772	0.75747	1.03591	0.89112	0.93154	0.92643	0.93757	1.3268	8	0.98307	0.05883
20	1	1	0.09712	0.07923	0.2191	0.09937	0.21601	0.17389	0.21972	0.09265	8	0.14964	0.02245
21	0	1	1.00039	0.73355	0.85885	1.10288	0.9265	0.43799	0.9136	0.5828	8	0.81957	0.07836
		mean OFF	0.993089	1.04823	0.967942	0.985496	1.00597	1	1.03554	1.01535	8	1.00645	0.00927
		mean ON	0.0518125	0.09078	0.158333	0.150829	0.157551	0.187372	0.266113	0.130489	8	0.14916	0.02257
Statistics (Prism)
						PdCO OFF			PdCO ON
		Theoretical median				1			1
		Actual median				1.003			0.1542
		Number of values				8			8
		Wilcoxon Signed Rank Test
		Sum of signed ranks (W)				8			-36
		Sum of positive ranks				22			0
		Sum of negative ranks				-14			-36
		P value (two tailed)				0.6406			0.0078
		Exact or estimate?				Exact			Exact
		P value summary				ns			**
		Significant (alpha=0.05)?				No			Yes
		How big is the discrepancy?
		Discrepancy				0.002987			-0.8458
		95% confidence interval				-0.03206 to 0.04823			-0.9482 to -0.7339
		Actual confidence level				99.22			99.22
