# Supplementary material for: A bistable inhibitory optoGPCR for multiplexed optogenetic control of neural circuits
Source: Nat Methods. 2024 May 29;21(7):1275–87. doi: 10.1038/s41592-024-02285-8 (PMC11239505; doi:10.1038/s41592-024-02285-8)
Supplement: Supplementary file 10 — Statistical source data. [file 41592_2024_2285_MOESM10_ESM.xlsx]

## Sheet: Fig. 6c
PdCO	time (min)	Cumulative angle (deg)														n	mean	SEM
	0	0	0	0	0	0	0	0	0	0	0	0	0	0	0	14	0	0
	1	-28.0612	-48.7669	-97.0436	32.2497	-57.1992	1.94342	-43.7199	6.89782	-5.50903	26.7707	3.36934	32.0675	0.7938	84.3912	14	-6.55831	12.2171
	2	-29.6065	-27.263	52.7968	-9.70248	-41.439	-27.4707	-54.2412	135.114	1.91334	-16.1056	-66.9983	-14.0164	-2.27691	180.6	14	5.80749	18.9373
	3	-87.6633	91.3607	56.4981	-15.1152	46.8933	56.191	-128.247	86.5705	-71.9412	-68.7894	45.3106	-47.5994	49.6592	110.441	14	8.82629	20.5085
	4	-30.662	148.753	-25.6439	-18.5639	-136.986	43.2497	-154.669	81.3069	-16.7047	40.6728	33.4881	-35.4811	-34.6764	38.1817	14	-4.83826	21.2113
	5	-96.408	131.843	-96.7128	-106.025	-162.332	42.5438	-67.3414	98.0922	38.0623	15.7249	51.6458	-117.928	0.42741	33.6055	14	-16.7716	24.0252
	6	-155.412	139.628	-16.5454	-77.6646	-252.296	119.989	-152.576	141.323	84.8872	-13.8715	126.651	-154.472	18.3247	-12.6371	14	-14.6194	34.455
	7	-275.806	268.784	-48.8607	5.70584	-294.16	159.405	-68.6024	118.727	62.5194	22.7066	131.461	-85.0215	-39.8784	-18.6574	14	-4.40552	41.4091
	8	-158.733	285.125	-36.8534	96.5845	-141.978	223.971	-185.438	166.444	90.0886	126.458	165.657	-77.1542	44.1308	-58.2934	14	38.5721	40.0281
	9	-61.4399	347.709	-89.8421	44.5751	-150.317	271.4	-150.267	195.831	173.658	131.788	236.83	2.76138	71.702	-117.931	14	64.7469	44.2208
	10	-142.545	357.468	-82.5149	44.058	-140.572	327.782	-44.1252	290.288	162.357	-31.6756	271.453	-16.1291	80.2322	-89.4851	14	70.4708	47.8377
	11	-115.639	345.557	-22.4297	46.6325	-161.285	302.592	154.843	427.952	211.368	-45.1568	198.494	-40.3145	131.319	-56.2083	14	98.4089	48.7604
	12	-143.816	361.433	-46.7644	159.387	-148.07	365.894	211.816	459.849	207.136	-81.5659	222.051	36.3493	211.255	-8.65313	14	129.022	52.5648
	13	-152.603	479.608	83.5675	169.081	-139.276	333.14	150.065	521.427	220.187	-77.7294	254.053	55.2696	246.291	2.64708	14	153.266	55.8447
	14	-167.847	674.519	50.9257	385.227	-178.725	356.668	179.767	591.253	188.242	48.6781	353.09	77.1242	327.399	-51.2603	14	202.504	69.5087
	15	-175.356	568.89	89.3977	579.648	-151.534	421.881	307.031	677.94	119.289	84.8264	512.965	68.579	294.834	-36.8263	14	240.112	74.9938
	16	-191.858	553.461	151.446	773.797	-267.507	379.687	259.635	737.186	131.166	90.1275	602.155	129.209	217.516	-82.2658	14	248.84	87.1779
	17	-93.6629	546.723	238.407	876.826	-254.354	358.24	288.496	765.695	179.469	102.822	546.502	144.654	212.117	-72.5661	14	274.24	86.3041
	18	-75.6548	580.635	180.832	1019.17	-316.7	319.384	296.153	736.698	284.974	-94.6369	461.937	224.994	247.161	-62.3683	14	271.613	94.733
	19	13.4124	654.572	223.039	1075.56	-240.224	205.27	543.359	808.109	380.125	43.5236	418.307	333.097	192.9	-213.762	14	316.949	99.2328
	20	21.7394	760.048	244.616	1066.77	-196.069	104.226	598.043	831.409	398.76	46.2222	460.827	355.963	162.602	-88.5885	14	340.469	99.0564
	21	42.1832	768.452	393.18	1074.49	-150.976	131.399	391.699	924.198	327.355	66.2515	547.797	478.306	59.0833	-37.4305	14	358.285	99.3714
	22	-18.9961	763.563	437.011	1095.79	-161.059	135.853	348.307	905.178	347.221	82.6067	563.417	439.306	-32.5222	7.68648	14	350.955	101.493
	23	-63.5567	768.181	511.744	1124.56	-146.783	117.334	455.575	944.838	331.517	87.8903	491.428	403.316	36.0991	-49.2648	14	358.063	104.483
	24	-140.766	660.732	466.842	1117.77	-156.141	255.633	531.733	940.899	367.184	103.782	511.115	397.779	-1.47843	-57.6431	14	356.96	103.933
	25	-111.444	669.131	466.218	1345.22	-130.481	356.789	519.244	909.823	452.157	157.528	642.777	383.251	-35.9262	-79.1954	14	396.078	113.133
	26	-118.016	649.379	493.326	1320.57	-172.546	396.636	566.13	954.662	472.913	146.315	620.06	401.53	-41.076	-93.9637	14	399.708	114.987
	27	-27.6543	805.727	503.357	1301.59	-287.938	366.279	601.09	1003.91	583.098	29.7884	697.505	374.516	13.8827	-96.9392	14	419.158	121.827
	28	-142.364	881.992	500.482	1345.75	-281.292	328.77	613.381	1068.37	569.787	127.277	650.418	397.797	17.5206	-40.6476	14	431.231	125.908
	29	-133.075	916.833	598.122	1251.06	-320.115	232.983	554.356	1026.58	616.671	104.032	697.576	345.707	94.7887	-103.109	14	420.172	125.013
	30	-98.3915	874.184	663.694	1225.14	-427.355	244.256	594.112	1060.81	731.568	135.164	752.357	398.974	148.593	-160.089	14	438.787	129.81
Control	time (min)	Cumulative angle (deg)														n	mean	SEM
	0	0	0	0	0	0	0	0	0	0	0	0	0	0		13	0	0
	1	59.3877	-14.182	-30.1439	-63.5925	-11.4896	-23.9847	2.93285	-86.0969	68.4551	-34.9723	-47.816	-20.0556	5.63446		13	-15.071	12.0059
	2	52.6015	-92.1623	-148.693	-79.6365	-37.0551	17.9258	-16.4569	-200.388	22.4756	-45.7547	-129.785	-161.892	39.4623		13	-59.9507	22.9714
	3	144.14	3.86635	-124.88	-138.962	47.6894	78.8855	30.991	-229.719	53.9	-49.7757	-189.464	-80.8207	23.9177		13	-33.0948	31.2219
	4	304.942	11.6284	-99.9812	-172.935	78.7216	55.8961	-18.5413	-278.369	-7.26317	-63.312	-149.487	-90.6162	-96.7104		13	-40.4636	39.4569
	5	178.771	66.1747	0.36685	-213.273	214.766	66.5353	-19.6505	-258.716	52.0296	-101.146	-56.7701	-135.638	-54.5866		13	-20.0875	38.5629
	6	165.825	74.979	-20.2712	-87.1779	136.426	-14.8418	-49.6519	-270.668	131.982	-124.798	-55.8744	-96.1519	114.586		13	-7.35664	35.217
	7	45.2767	179.327	-140.124	-13.9095	29.0516	-12.1137	-113.636	-181.472	118.793	-200.39	-160.842	-46.8032	122.997		13	-28.7573	34.676
	8	5.93159	286.664	-98.6221	36.8102	9.0502	-78.8931	63.9591	-160.798	24.9433	-202.477	-148.534	-257.374	122.543		13	-30.5228	41.0108
	9	69.7317	351.427	-212.808	-28.9237	-42.4361	-5.02088	75.5147	-172.806	16.6249	-234.91	-98.8106	-108.57	95.7822		13	-22.7081	43.2167
	10	96.2968	433.64	-168.695	50.3906	-97.3542	1.74618	44.0315	-25.5257	172.519	-314.306	-41.427	-79.4421	137.023		13	16.0691	50.1525
	11	81.5864	414.633	-48.6335	65.0259	-42.0759	105.536	148.089	-72.8608	176.685	-402.997	89.9324	-118.25	36.1146		13	33.2911	52.3737
	12	178.918	441.72	-111.6	15.494	-44.5978	155.575	187.314	-49.8085	211.775	-435.576	135.633	-109.929	-19.5344		13	42.7219	59.1225
	13	120.804	446.922	-87.6982	29.2535	-33.7023	201.404	133.089	-120.872	245.176	-530.331	181.43	-207.139	-58.9039		13	24.5716	67.4493
	14	22.0893	421.672	-73.1614	-7.61532	-117.694	117.435	155.279	-123.856	195.957	-537.016	200.594	-165.759	-76.6649		13	0.86624	64.6077
	15	-50.4013	365.78	-100.316	19.4824	-175.257	169.024	125.354	-44.3378	147.388	-587.823	207.752	-163.057	-173.935		13	-20.0268	66.303
	16	-135.902	260.135	-165.653	7.52629	-287.782	154.513	92.6883	6.90472	231.661	-621.552	181.312	-144.614	-159.405		13	-44.6283	68.0435
	17	-221.324	359.645	-157.894	-17.0413	-294.856	119.914	49.6423	-22.2348	235.711	-692.638	180.072	-179.516	-157.116		13	-61.3566	75.2574
	18	-164.624	392.879	-11.8966	-12.1522	-231.635	200.713	161.703	-53.5987	236.959	-693.835	195.843	-144.545	-204.372		13	-25.2739	77.4172
	19	-167.099	359.699	-87.0446	-22.263	-280.053	424.524	144.351	-15.1939	158.411	-865.222	222.313	-192.097	-187.06		13	-38.9797	91.9993
	20	-132.155	415.552	-32.3477	-99.1651	-223.336	598.068	82.6063	-54.5065	221.841	-801.189	287.416	-205.086	-106.491		13	-3.75333	96.2545
	21	-82.6024	347.502	-40.0322	-152.28	-164.072	644.609	109.582	20.4873	198.422	-857.433	277.169	-240.22	-254.475		13	-14.8725	100.582
	22	-98.6056	421.128	-18.1316	-182.66	-157.85	647.483	-7.24658	46.0098	188.04	-905.204	191.866	-318.479	-381.407		13	-44.2352	106.822
	23	-200.496	489.621	-84.0777	-167.11	-76.9372	637.019	-60.2705	167.252	248.845	-931.962	29.7584	-438.382	-412.831		13	-61.5054	113.314
	24	-230.419	288.86	-147.397	-208.95	4.15921	707.16	-143.336	157.457	164.669	-975.242	46.0831	-456.874	-408.73		13	-92.5046	113.008
	25	-267.597	208.155	-108.647	-127.077	-97.3927	650.545	-148.238	176.636	319.286	-1020.27	4.88556	-434.433	-433.346		13	-98.2686	113.867
	26	-271.733	175.671	-59.912	-64.9407	-34.205	631.91	-223.848	289.68	190.361	-1061.81	-86.4742	-418.282	-404.159		13	-102.903	113.759
	27	-324.79	122.326	101.775	-41.3349	19.632	648.237	-207.646	265.532	273.128	-1118.56	-27.5288	-311.282	-367.587		13	-74.4693	117.484
	28	-238.658	163.046	90.4747	-120.136	52.9454	586.159	-201.637	225.354	332.642	-1205.77	-57.6366	-492.107	-267.759		13	-87.1602	122.132
	29	-198.436	138.063	95.3644	-128.259	106.306	667.684	-394.564	118.332	278.651	-1191.03	-121.195	-556.047	-378.409		13	-120.273	126.237
	30	-183.43	106.288	78.5193	-250.205	177.812	558.035	-532.587	51.6731	251.09	-1248.65	-138.255	-659.128	-342.193		13	-163.925	128.765

## Sheet: Fig. 6d
	PdCO			Ctrl
Time (min)	9	20		9	20
	-61.4399	21.7394		69.7317	-132.155
	347.709	760.048		351.427	415.552
	-89.8421	244.616		-212.808	-32.3477
	44.5751	1066.77		-28.9237	-99.1651
	-150.317	-196.069		-42.4361	-223.336
	271.4	104.226		-5.02088	598.068
	-150.267	598.043		75.5147	82.6063
	195.831	831.409		-172.806	-54.5065
	173.658	398.76		16.6249	221.841
	131.788	46.2222		-234.91	-801.189
	236.83	460.827		-98.8106	287.416
	2.76138	355.963		-108.57	-205.086
	71.702	162.602		95.7822	-106.491
	-117.931	-88.5885
n	14	14		13	13
Mean	64.7469	340.469		-22.7081	-3.75333
SEM	44.2208	99.0564		43.2167	96.2545
Estimation statistics
			paired mean difference and effect size				p-value (two sided permutation t-test)
	PdCO (9) vs PdCO (20)		2.76e+02 [95.0%CI 1.24e+02, 4.73e+02]				0.0058
	Ctrl (9) vs Ctrl (20)		19.0 [95.0%CI -1.37e+02, 1.72e+02]				0.817

## Sheet: Fig. 6f,g
	Stimulation frequency (Hz)	Fiber placement							n	Mean	SEM
	1	BF ipsi	95.137	84.6294	96.8625	93.8534	96.2841	93.8204	6	93.4311	1.83144
	5	BF ipsi	90.983	89.4375	92.1706	93.3055	88.1208	81.1906	6	89.2013	1.77229
	10	BF ipsi	89.901	81.1266	95.1294	85.7202	87.5603	98.699	6	89.6894	2.61037
	20	BF ipsi	87.4397	90.7073	94.1143	86.5684	83.7336	86.8355	6	88.2331	1.48672
	40	BF ipsi	91.3592	84.357	93.7136	94.3475	97.1939	89.685	6	91.776	1.81941
	1	BF contra	92.3575	95.614	94.2446	92.1043	93.4144	94.6463	6	93.7302	0.55618
	5	BF contra	86.5275	88.8892	95.919	93.8935	96.8032	91.6628	6	92.2825	1.64595
	10	BF contra	87.1791	94.5503	97.7483	94.987	97.5507	93.8469	6	94.3104	1.56955
	20	BF contra	85.1814	87.454	91.169	95.5421	97.733	83.6959	6	90.1292	2.3182
	40	BF contra	88.7135	88.441	97.0284	98.7426	96.9137	83.2624	6	92.1836	2.54625
	1	EW ipsi	86.1223	95.4891	91.6236	96.1033	84.2042	89.6074	6	90.525	1.97606
	5	EW ipsi	80.2498	88.8505	64.6101	88.2325	71.6589	83.5117	6	79.5189	3.93079
	10	EW ipsi	72.3268	73.999	74.6778	70.7373	57.1432	50.2676	6	66.5253	4.1875
	20	EW ipsi	54.4365	57.3023	58.9719	62.8006	32.0171	43.5827	6	51.5185	4.71907
	40	EW ipsi	36.7007	35.867	41.1302	51.2074	51.3248	20.0316	6	39.3769	4.75924
	1	EW contra	83.6486	92.0668	96.5159	95.0289	98.7222	89.5361	6	92.5864	2.22496
	5	EW contra	62.3428	82.4394	83.7973	90.0388	97.3146	81.364	6	82.8828	4.77743
	10	EW contra	67.2128	75.4628	83.009	81.6078	93.2763	62.6259	6	77.1991	4.57088
	20	EW contra	41.4867	70.2019	73.7595	77.7859	89.182	55.5578	6	67.9956	6.92874
	40	EW contra	28.2428	67.0806	67.8281	66.0518	96.4631	56.0816	6	63.6247	8.98636
Multiple way ANOVA (Matlab)
	Source		Sum Sq.	d.f.	Mean Sq.	F	Prob>F	p-value
	placement		12388.7	1	12388.7	136.42	0	1.22232e-20
	frequency		6893.6	4	1723.4	18.98	0	9.61998e-12
	eye laterality		1351.9	1	1351.9	14.89	0.0002	0.000198274
	placement*frequency		5641.2	4	1410.3	15.53	0	5.42376e-10
	placement*eye laterality		649.2	1	649.2	7.15	0.0087	0.00871126
	frequency*eye laterality		487.9	4	122	1.34	0.259	0.258992
	Error		9444.3	104	90.8
	Total		36856.8	119

## Sheet: Fig. 6h
Frequency	5	5	10	10	20	20	40	40	5	5	10	10	20	20	40	40
contra/ipsi	contra	contra	contra	contra	contra	contra	contra	contra	ipsi	ipsi	ipsi	ipsi	ipsi	ipsi	ipsi	ipsi
PdCO/Ctrl(mCherry)	Ctrl	PdCO	Ctrl	PdCO	Ctrl	PdCO	Ctrl	PdCO	Ctrl	PdCO	Ctrl	PdCO	Ctrl	PdCO	Ctrl	PdCO
Pupil constriction (%)	59.1946	62.3428	56.9666	67.2128	23.3867	41.4867	31.9701	28.2428	91.689	80.2498	79.5871	72.3268	66.7618	54.4365	60.027	36.7007
	82.057	82.4394	75.3028	75.4628	76.6285	70.2019	48.4884	67.0806	92.985	88.8505	94.1473	73.999	84.4248	57.3023	72.9784	35.867
	64.5824	83.7973	92.3019	83.009	69.3059	73.7595	78.0795	67.8281	45.3235	64.6101	85.138	74.6778	51.7904	58.9719	70.0048	41.1302
	92.8362	90.0388	85.2528	81.6078	93.9851	77.7859	81.4476	66.0518	82.5883	88.2325	90.3004	70.7373	77.4585	62.8006	86.3966	51.2074
	90.1143	97.3146	85.9117	93.2763	67.8233	89.182	76.1402	96.4631	94.8983	71.6589	86.0932	57.1432	84.8761	32.0171	80.9511	51.3248
		81.364		62.6259		55.5578		56.0816		83.5117		50.2676		43.5827		20.0316
	contra/ipsi	Freq. (Hz)		unpaired mean difference and effect size				p-value (two sided permutation t-test)
	contra	5	PdCO vs Ctrl.	5.13 [95.0%CI -9.07, 20.1]				0.535
	contra	10	PdCO vs Ctrl.	-1.95 [95.0%CI -13.5, 14.1]				0.801
	contra	20	PdCO vs Ctrl.	1.77 [95.0%CI -18.4, 30.6]				0.874
	contra	40	PdCO vs Ctrl.	0.4 [95.0%CI -21.3, 25.2]				0.981
	ipsi	5	PdCO vs Ctrl.	-1.98 [95.0%CI -14.6, 22.2]				0.861
	ipsi	10	PdCO vs Ctrl.	-20.5 [95.0%CI -30.4, -12.9]				0.0026
	ipsi	20	PdCO vs Ctrl.	-21.5 [95.0%CI -34.4, -7.28]				0.025
	ipsi	40	PdCO vs Ctrl.	-34.7 [95.0%CI -46.6, -22.9]				0.0016

## Sheet: Fig. 6m
	pdyn-Cre
Stim. (Hz)	off		1		20		40
	Time (s)	Head entry #	Time (s)	Head entry #	Time (s)	Head entry #	Time (s)	Head entry #
	10.48	0	68.72	0	43.35	0	49.36	0
	127.42	1	72.12	1	58.31	1	49.67	1
	127.51	2	72.3	2	58.66	2	50.02	2
	127.81	3	123.97	3	138.88	3	50.19	3
	128.03	4	166.93	4	295.39	4	50.36	4
	128.4	5	167.13	5	335.95	5	50.53	5
	128.46	6	303.44	6	336.22	6	50.68	6
	128.56	7	303.85	7	336.35	7	50.84	7
	128.61	8	305.18	8	336.42	8	51	8
	128.65	9	305.34	9	336.54	9	51.16	9
	128.71	10	319.23	10	358.74	10	51.32	10
	129.21	11	319.47	11	360.68	11	51.5	11
	129.61	12	352.99	12	360.74	12	51.69	12
	422.14	13	354.13	13	420.12	13	51.86	13
	477.1	14	354.61	14	420.2	14	52.03	14
	477.21	15	512.47	15	420.23	15	52.2	15
	477.63	16	531.2	16	420.35	16	54.83	16
	477.8	17	531.36	17	421.13	17	55.03	17
	478.08	18	531.42	18	421.65	18	55.22	18
	478.12	19	531.47	19	421.76	19	55.41	19
	478.16	20	531.73	20	422.12	20	55.91	20
	478.3	21	594.05	21	422.29	21	56.24	21
	478.54	22	594.11	22	423.32	22	58.32	22
	478.98	23	594.23	23	423.38	23	97.59	23
	572.52	24	594.28	24	423.53	24	97.75	24
	572.69	25	594.41	25	427.62	25	97.81	25
	572.93	26	594.55	26	427.92	26	187.16	26
	637.04	27	624.1	27	428.08	27	187.35	27
	637.65	28	652.56	28	431.8	28	187.48	28
	637.89	29	668.52	29	432.02	29	187.53	29
	638.12	30	731.4	30	432.23	30	187.75	30
	638.39	31	731.67	31	433.69	31	227.38	31
	638.61	32	731.89	32	433.85	32	228.33	32
	638.69	33	732.08	33	447.28	33	230.11	33
	638.85	34	732.15	34	447.31	34	230.31	34
	639.09	35	732.2	35	448.75	35	230.61	35
	639.31	36	732.52	36	448.91	36	230.9	36
	639.33	37	732.77	37	481.49	37	231.08	37
	639.77	38	781.65	38	573.8	38	231.3	38
	640.3	39	792.64	39	574.82	39	237.25	39
	640.49	40	792.8	40	575	40	242.92	40
	732.64	41	815.81	41	733.61	41	243.05	41
	733.06	42	815.89	42	733.92	42	265.99	42
	733.84	43	815.97	43	734.09	43	266.2	43
	734.01	44	816.12	44	734.14	44	266.93	44
	734.43	45	833.41	45	734.59	45	267.36	45
	734.66	46	1577.1	46	856.82	46	267.56	46
	1243.89	47	1577.18	47	856.93	47	267.84	47
	1243.94	48	1577.29	48	922.21	48	268.69	48
	1278.31	49	1692.81	49	923.69	49	268.93	49
	1278.93	50	1692.98	50	930.39	50	275.46	50
	1279.11	51	1693.05	51	930.56	51	310.24	51
	1303.81	52	1698.27	52	937.68	52	310.44	52
	1303.84	53	1698.75	53	937.92	53	310.54	53
	1304.34	54	1698.77	54	938.01	54	310.66	54
	1304.7	55	1698.78	55	938.19	55	310.86	55
	1305.79	56	1699.14	56	938.43	56	310.95	56
	1305.92	57	1720.29	57	946.82	57	311.01	57
	1310.98	58	1720.53	58	947.19	58	311.21	58
	1311.05	59	1720.77	59	947.6	59	311.56	59
	1312.07	60	1720.93	60	947.88	60	311.97	60
	1312.41	61	1721.13	61	948.7	61	312.17	61
	1484.91	62	2004.32	62	1286.47	62	312.33	62
			2004.51	63	1322.6	63	313.21	63
			2004.72	64	1323.85	64	313.42	64
			2005.16	65	1324.07	65	318	65
			2005.29	66	1328.38	66	318.16	66
			2040.73	67	1328.64	67	329.39	67
			2041.33	68	1899.93	68	412.5	68
			2041.63	69	1900.11	69	478.17	69
			2042.5	70	1999.01	70	478.34	70
			2042.6	71	1999.21	71	478.53	71
			2042.79	72	2010.68	72	478.75	72
			2042.93	73	2010.89	73	479.01	73
			2043.05	74	2011.04	74	479.2	74
			3019.12	75	2281.57	75	479.86	75
			3019.28	76	2282.26	76	479.94	76
			3019.52	77	2284.28	77	479.98	77
					2284.37	78	552.49	78
					2292.62	79	619.94	79
					2292.85	80	641.4	80
					2292.87	81	641.43	81
					2292.95	82	641.47	82
					2293.07	83	641.8	83
					2293.46	84	641.88	84
					2293.81	85	641.94	85
					2377.69	86	642.62	86
					2377.77	87	674.01	87
					2378.16	88	674.31	88
					2524.99	89	674.79	89
					2715.12	90	675.57	90
					2715.33	91	675.71	91
					2715.4	92	706.91	92
					2715.51	93	707.26	93
					2715.89	94	708.22	94
					2716.01	95	708.33	95
					2716.18	96	764.66	96
					2738.83	97	764.72	97
					2739.2	98	764.87	98
					2739.34	99	765.11	99
					2739.54	100	765.25	100
					2739.78	101	765.67	101
					2740.34	102	765.74	102
					2740.43	103	765.79	103
					2740.55	104	1085.3	104
					2740.79	105	1085.39	105
					2741.02	106	1085.9	106
					2741.82	107	1163.64	107
					2749.67	108	1209.21	108
					2750.08	109	1358.21	109
					2750.33	110	1358.26	110
					2750.52	111	1706.37	111
					2750.75	112	1740.71	112
					2857.73	113	1740.91	113
					2858.1	114	1823.29	114
					2859.2	115	2092.45	115
					2859.29	116	2119.59	116
					2859.39	117	2217.99	117
					2859.6	118	2218.17	118
							2218.37	119
							2219.12	120
							2219.35	121
							2282.81	122
							2283.1	123
							2283.34	124
							2283.6	125
							2283.93	126
							2293.02	127
							2293.47	128
							2293.64	129
							2294.66	130
							2294.87	131
							2295.56	132
							2295.68	133
							2380.29	134
							2380.34	135
							2422.27	136

## Sheet: Fig 6n
pdyn-Cre
Stim. (Hz)	Rewards consumed						n	mean	SEM
off	19	28	28	12	13	26	6	21	3.01109
1	15	28	25	24	20	28	6	23.3333	2.0602
20	25	37	38	27	26	28	6	30.1667	2.3582
40	37	38	37	26	26	32	6	32.6667	2.27547
Repeated mesures one-way ANOVA with Geisser-Greenhouse correction, followed by Dunett's multiple comparison (Graphpad Prism)
Repeated measures ANOVA summary
Assume sphericity?				No						Number of families	1
F				12.31						Number of comparisons per family	3
P value				0.0016						Alpha	0.05
P value summary				**
Statistically significant (P < 0.05)?				Yes						Dunnett's multiple comparisons test	Mean Diff.	95.00% CI of diff.	Below threshold?	Summary	Adjusted P Value
Geisser-Greenhouse's epsilon				0.7007						0 vs. 1	-2.333	-10.61 to 5.940	No	ns	0.6958
R squared				0.7111						0 vs. 20	-9.167	-15.50 to -2.837	Yes	*	0.0119
										0 vs. 40	-11.67	-17.35 to -5.984	Yes	**	0.0026
Was the matching effective?
F				6.715						Test details	Mean 1	Mean 2	Mean Diff.	SE of diff.	n1	n2	q	DF
P value				0.0018						0 vs. 1	21	23.33	-2.333	2.512	6	6	0.9288	5
P value summary				**						0 vs. 20	21	30.17	-9.167	1.922	6	6	4.769	5
Is there significant matching (P < 0.05)?				Yes						0 vs. 40	21	32.67	-11.67	1.726	6	6	6.761	5
R squared				0.3927
ANOVA table				SS	DF	MS	F (DFn. DFd)	P value
Treatment (between columns)				548.5	3	182.8	F (2.102. 10.51) = 12.31	P=0.0016
Individual (between rows)				498.7	5	99.74	F (5. 15) = 6.715	P=0.0018
Residual (random)				222.8	15	14.85
Total				1270	23
Data summary
Number of treatments (columns)				4
Number of subjects (rows)				6
Number of missing values				0

## Sheet: Fig. 6o
	WT
Stim. (Hz)	off		1		20		40
	Time (s)	Head entry #	Time (s)	Head entry #	Time (s)	Head entry #	Time (s)	Head entry #
	26.81	0	68.36	0	42.68	0	71.29	0
	27.67	1	68.56	1	42.99	1	71.37	1
	28.3	2	68.79	2	43.48	2	71.46	2
	29.05	3	68.84	3	66	3	162.78	3
	29.12	4	145.87	4	67.03	4	162.99	4
	29.59	5	146.71	5	67.08	5	163.51	5
	98.73	6	146.75	6	67.24	6	163.59	6
	98.98	7	146.87	7	67.34	7	163.66	7
	99.09	8	147.75	8	67.37	8	164.21	8
	115.92	9	161.9	9	67.4	9	288.71	9
	116.13	10	286.17	10	67.46	10	288.86	10
	116.46	11	286.3	11	67.6	11	289.08	11
	204.57	12	286.34	12	67.96	12	411.93	12
	204.75	13	286.46	13	83.45	13	412	13
	204.91	14	286.53	14	83.73	14	412.18	14
	204.98	15	286.57	15	83.98	15	464.24	15
	205.04	16	286.77	16	84.38	16	464.67	16
	205.23	17	286.98	17	84.71	17	477.13	17
	205.28	18	381.31	18	84.81	18	477.25	18
	206.11	19	381.66	19	97.13	19	477.29	19
	206.28	20	507.05	20	97.37	20	477.91	20
	206.39	21	507.12	21	116.58	21	478.1	21
	206.65	22	507.5	22	116.64	22	478.44	22
	207	23	507.64	23	116.69	23	478.65	23
	207.39	24	507.67	24	139.84	24	478.73	24
	286.83	25	507.74	25	140.15	25	478.85	25
	287.04	26	507.82	26	140.18	26	572.14	26
	287.52	27	508.1	27	140.39	27	572.24	27
	287.75	28	508.59	28	140.46	28	572.49	28
	288.26	29	508.65	29	140.9	29	572.68	29
	351.91	30	508.71	30	140.99	30	572.86	30
	352.11	31	508.83	31	272.2	31	573.04	31
	352.26	32	508.9	32	272.3	32	573.32	32
	422.49	33	508.95	33	272.56	33	573.87	33
	423.78	34	509.39	34	290.19	34	575.06	34
	424.44	35	509.6	35	411.5	35	575.2	35
	477.17	36	509.71	36	411.52	36	666.98	36
	477.32	37	571.64	37	411.78	37	791.97	37
	477.95	38	571.89	38	411.8	38	792.24	38
	478.52	39	572	39	411.95	39	792.27	39
	478.87	40	572.48	40	476.79	40	792.37	40
	479.01	41	637.04	41	476.96	41	792.41	41
	479.31	42	637.11	42	477.08	42	857.19	42
	480.66	43	637.85	43	572.29	43	857.25	43
	571.73	44	638.06	44	572.46	44	1022.78	44
	571.9	45	638.47	45	572.53	45	1022.97	45
	621.31	46	762.07	46	572.7	46	1142.6	46
	621.46	47	762.24	47	572.9	47	1142.66	47
	621.65	48	762.36	48	572.97	48	1142.88	48
	622.1	49	762.43	49	573.11	49	1217.25	49
	632.53	50	762.61	50	732.01	50	1217.4	50
	632.97	51	857.49	51	732.43	51	1217.48	51
	633.76	52	857.62	52	732.59	52	1336.61	52
	634.98	53	857.71	53	732.68	53	1337.03	53
	635.15	54	857.8	54	732.76	54	1337.5	54
	635.2	55	982.15	55	857.39	55	1337.62	55
	636.89	56	982.26	56	922.63	56	1337.67	56
	637.1	57	982.59	57	1017.65	57	1338.21	57
	763.18	58	1047.4	58	1017.74	58	1553.33	58
	763.39	59	1142.47	59	1018.06	59	1553.43	59
	763.71	60	1142.59	60	1145.6	60	1553.84	60
	763.82	61	1142.94	61	1238.24	61	1553.9	61
	763.84	62	1212.6	62	1238.41	62	1553.97	62
	763.93	63	1212.97	63	1302.87	63	1618.16	63
	830.1	64	1213.07	64	1303.16	64	1618.29	64
	830.27	65	1213.22	65	1303.31	65	1618.35	65
	857.54	66	1257.13	66	1303.4	66	1618.82	66
	982.45	67	1257.19	67	1303.51	67	1619.05	67
	982.49	68	1257.24	68	1303.7	68	1619.27	68
	982.64	69	1257.32	69	1427.72	69	1713.13	69
	982.65	70	1332.39	70	1428.01	70	1808.4	70
	1048.42	71	1332.46	71	1623.26	71	1936.91	71
	1048.59	72	1428.99	72	1623.53	72	1937.22	72
	1143.99	73	1429.11	73	1623.56	73	1998.68	73
	1207.86	74	1429.53	74	1624.52	74	1998.85	74
	1207.9	75	1429.6	75	1624.63	75	1999.1	75
	1208.1	76	1429.67	76	1624.67	76	2123.6	76
	1428.57	77	1429.89	77	1624.82	77	2284.9	77
	1429.01	78	1499.76	78	1625	78	2285.07	78
	1429.74	79	1500.08	79	1625.1	79	2285.28	79
	1429.99	80	1500.2	80	1632.23	80	2285.44	80
	1430.69	81	1500.49	81	1632.46	81	2353.73	81
	1431.28	82	1588.34	82	1837.54	82	2700.61	82
	1432.38	83	1713.28	83	1838.33	83	3074.64	83
	1432.56	84	1713.62	84	1838.45	84	3074.76	84
	1553.3	85	1713.83	85	1838.84	85	3074.96	85
	1553.64	86	1796.74	86	1839	86	3137.6	86
	1554.57	87	1796.85	87	1998.46	87	3137.66	87
	1554.61	88	1797.51	88	1998.53	88	3137.81	88
	1554.66	89	1797.57	89	1998.65	89	3305.93	89
	1554.79	90	1797.59	90	1998.87	90	3306.07	90
	1554.99	91	1823.28	91	1999.06	91	3494.54	91
	1555.05	92	1823.5	92	1999.18	92	3494.98	92
	1555.16	93	1823.57	93	2353.57	93	3495.13	93
	1601.96	94	1825.13	94	2353.78	94	3495.23	94
	1944.15	95	2033.26	95	2353.92	95	3495.36	95
	1944.65	96	2200.3	96	2354.37	96
	1944.76	97	2200.71	97	2354.65	97
	1988.76	98	2338.21	98	2716.2	98
	2343.99	99	2679.93	99	2716.32	99
	2344.28	100	2680.19	100	2716.58	100
	2344.6	101	2698.4	101	2736.15	101
	2344.65	102	2698.5	102	2736.24	102
	2344.81	103	2699.13	103	2736.34	103
	2345.01	104	3015.53	104	2736.4	104
	2345.1	105	3015.95	105	2736.63	105
	2408.99	106	3425.35	106	3149.94	106
	2409.66	107	3427.9	107	3150.01	107
	2578.1	108	3428.18	108	3150.46	108
	2578.5	109	3428.25	109	3150.67	109
			3501.9	110	3151.09	110
			3502.35	111	3151.42	111
			3502.41	112	3360.29	112
			3502.47	113	3361.02	113
			3503.38	114	3361.23	114
			3503.65	115	3362.15	115
			3504.65	116	3362.26	116
			3504.86	117	3411.32	117
			3505.66	118	3411.51	118

## Sheet: Fig 6p
WT
Stim. (Hz)	Rewards consumed						n	mean	SEM
off	32	21	25	22			4	25	2.48328
1	28	26	23	12			4	22.25	3.5678
20	20	28	24	29			4	25.25	2.05649
40	33	23	25	21			4	25.5	2.62996
Repeated mesures one-way ANOVA with Geisser-Greenhouse correction, followed by Dunett's multiple comparison (Graphpad Prism)
Repeated measures ANOVA summary
Assume sphericity?				No						Number of families	1
F				0.3235						Number of comparisons per family	3
P value				0.6942						Alpha	0.05
P value summary				ns
Statistically significant (P < 0.05)?				No						Dunnett's multiple comparisons test	Mean Diff.	95.00% CI of diff.	Below threshold?	Summary	Adjusted P Value	A-?
Geisser-Greenhouse's epsilon				0.5325						0 vs. 1	2.75	-10.43 to 15.93	No	ns	0.7288	B	1
R squared				0.09735						0 vs. 20	-0.25	-19.42 to 18.92	No	ns	0.9998	C	20
										0 vs. 40	-0.5	-3.252 to 2.252	No	ns	0.7904	D	40
Was the matching effective?
F				1.241						Test details	Mean 1	Mean 2	Mean Diff.	SE of diff.	n1	n2	q	DF
P value				0.3509						0 vs. 1	25	22.25	2.75	3.092	4	4	0.8893	3
P value summary				ns						0 vs. 20	25	25.25	-0.25	4.498	4	4	0.05558	3
Is there significant matching (P < 0.05)?				No						0 vs. 40	25	25.5	-0.5	0.6455	4	4	0.7746	3
R squared				0.2719
ANOVA table				SS	DF	MS	F (DFn. DFd)	P value
Treatment (between columns)				27.5	3	9.167	F (1.598. 4.793) = 0.3235	P=0.6942
Individual (between rows)				105.5	3	35.17	F (3. 9) = 1.241	P=0.3509
Residual (random)				255	9	28.33
Total				388	15
Data summary
Number of treatments (columns)				4
Number of subjects (rows)				4
Number of missing values				0
