# Supplementary material for: A bistable inhibitory optoGPCR for multiplexed optogenetic control of neural circuits
Source: Nat Methods. 2024 May 29;21(7):1275–87. doi: 10.1038/s41592-024-02285-8 (PMC11239505; doi:10.1038/s41592-024-02285-8)
Supplement: Supplementary file 11 — Statistical source data. [file 41592_2024_2285_MOESM11_ESM.xlsx]

## Sheet: EDF1
				Retinal binding				G-protein coupling
Opsin	This study	Switchable	Activation wavelenght (nm)	all-trans	13-cis	11-cis	9-cis	Gi/o (Gi/o/t/z)	Gs (Gs/olf)	Gq (Gq/11/14/15/16)	G12/13	GIRK	Synaptic inhibition	UniProt ID	Organism	References (DOI)
PdGoOPN1	0	1	488	-	-	1	-	-	-	-	-	-	-	A0A0K0YBE3	Platynereis dumerilii	10.1186/s12915-018-0505-8; 10.1016/j.cub.2015.07.017
BbOPN	1	1	485	1	-	1	-	1	-	-	-	-	-	Q868G4	Branchiostoma belcheri	10.1016/S0014-5793(02)03616-5; 10.1073/pnas.0500378102
MyGoOPN1	0	-	-	-	-	-	-	1	-	0	-	-	-	O15974	Mizuhopecten yessoensis	10.1074/jbc.272.37.22979
CjOPN5m	0	-	419	-	-	-	-	-	-	1	-	-	-	D9N3D0	Coturnix japonica	10.1073/pnas.1006393107; 10.1016/S0014-5793(03)01212-2
GgOPN5m	1	1	360	1	-	1	-	1	-	0	-	-	-	B3XZF5	Gallus gallus	10.1016/S0014-5793(03)01212-2; 10.1073/pnas.1012498107
MmOPN5m	0	1	380	0	-	1	-	1	-	-	-	-	-	Q6VZZ7	Mus musculus	10.1074/jbc.M113.514075; 10.1371/journal.pone.0026388
HsOPN5m	1	1	380	0	-	1	-	0	-	1	-	-	-	Q6U736	Homo sapiens	10.1093/europace/euab116.574; 10.1074/jbc.M113.514075; 10.1371/journal.pone.0026388; 10.1016/S0014-5793(03)01212-2
XtOPN5m	0	1	360	1	-	1	-	-	-	-	-	-	-	A0A8J0QRX8	Xenopus tropicalis	10.1074/jbc.M113.514075
DrOPN5m	0	1	360	1	-	1	-	-	-	-	-	-	-	E6P6L8	Danio rerio	10.1074/jbc.M113.514075
GgOPN5l1	1	1	510	1	-	1	-	1	-	-	-	-	-	F1NU85	Gallus gallus	10.1038/s41467-018-03603-3; 10.1002/dvdy.21611
AsOPN3	1	0	500	0	1	1	1	1	0	0	0	1	1	M5AB93	Anopheles stephensi	10.1073/pnas.1219416110; 10.1016/j.neuron.2021.03.013
HaOPN1	0	0	535	-	-	1	1	1	-	-	-	-	-	B1B1U5	Hasarius adansoni	10.1073/pnas.1902192116; 10.1016/j.bpj.2019.02.025; 10.1007/s00239-008-9065-9
UsPAO	0	0	522	-	-	1	-	-	-	-	-	-	-	Q1L4C8	Uta stansburiana	10.1021/bi2018283; 10.1371/journal.pone.0039003; 10.1126/science.1123802
DrPPO1	1	1	360	-	-	1	-	1	-	-	-	-	-	A0A1E1G6Y2	Danio rerio	10.1371/journal.pone.0141280; 10.1186/s12915-015-0174-9
OmPPO2	0	0	460	-	-	1	-	-	-	-	-	-	-	A0A1E1G6Y8	Oncorhynchus mykiss	10.1186/s12915-015-0174-9
TrPPO1	1	1	370	-	-	1	-	1	-	-	-	-	-	A0A1E1G6X5	Takifugu rubripes	10.1371/journal.pone.0141280; 10.1186/s12915-015-0174-9
TrPPO2	1	1	460	-	-	1	-	-	-	-	-	-	-	H2U5S9	Takifugu rubripes	10.1186/s12915-015-0174-9
DrPPO2	0	1	480	-	-	1	-	-	-	-	-	-	-	A0A0N9N9H8	Danio rerio	10.1186/s12915-015-0174-9
LcPPO	1	1	370	1	-	1	1	1	-	-	-	1	1	Q764P5	Lethenteron camtschaticum	10.1038/s41467-021-24718-0; 10.1016/j.neuron.2021.04.026; 10.15252/embr.202051866; 10.1002/cbic.201900485; 10.1073/pnas.0400819101
LoPPO1	0	1	360	-	-	1	-	-	-	-	-	-	-	W5N9Z3	Lepisosteus oculatus	10.1186/s12915-015-0174-9
CiOPN1	0	0	497	-	-	1	-	1	-	-	-	-	-	Q95P33	Ciona intestinalis	10.1073/pnas.1701088114
XtVAl	0	0	501	-	-	1	-	1	-	-	-	-	-	F7CHJ2	Xenopus tropicalis	10.1021/bi201212z
DrOPN3	0	-	465	-	-	1	-	0	-	-	-	-	-	A9NJI7	Danio rerio	10.1371/journal.pone.0161215
TrOPN3	0	-	470	-	-	1	-	0	-	-	-	-	-	H2TX79	Takifugu rubripes	10.1371/journal.pone.0161215
GgOPN3	0	-	470	-	-	1	-	0	-	-	-	-	-	E1C1F4	Gallus gallus	10.1371/journal.pone.0161215
AcOPN3	0	-	-	-	-	1	-	0	-	-	-	-	-	G1KBW7	Anolis carolinensis	10.1371/journal.pone.0161215
MmOPN3	0	-	-	-	-	1	-	0	-	-	-	-	-	Q9WUK7	Mus musculus	10.1371/journal.pone.0161215
HsOPN3	0	-	-	-	-	1	-	0	-	-	-	-	-	Q9H1Y3	Homo sapiens	10.1371/journal.pone.0161215
OlTMT2	0	0	470	-	-	1	-	1	-	-	-	-	-	R9R6C6	Oryzias latipes	10.1371/journal.pone.0141238
TrTMT3A	0	0	460	-	1	1	1	1	0	0	0	0	-	Q8JI05	Takifugu rubripes	10.1016/j.neuron.2021.03.013; 10.1073/pnas.1219416110
OlTMT1A	1	0.5	460	-	-	1	-	1	-	-	-	-	-	R9R6D2	Oryzias latipes	10.1371/journal.pone.0141238
PdCO	1	1	383	1	0	1	1	-	-	-	-	1	-	Q5SBP8	Platynereis dumerilii	10.1126/science.1099955; 10.1126/science.1099955; 10.1074/jbc.M117.793539
	0 = negative
	1 = positive
	0.5 = partial
	- = no data
