# Supplementary material for: A bistable inhibitory optoGPCR for multiplexed optogenetic control of neural circuits
Source: Nat Methods. 2024 May 29;21(7):1275–87. doi: 10.1038/s41592-024-02285-8 (PMC11239505; doi:10.1038/s41592-024-02285-8)
Supplement: Supplementary file 12 — Statistical source data. [file 41592_2024_2285_MOESM12_ESM.xlsx]

## Sheet: BbOPN
	Gsi			Gso			Gst			Gsz			Gs			Gsq			Gs15			Gs12			Gs13
Time (s)	mean	SEM	n	mean	SEM	n	mean	SEM	n	mean	SEM	n	mean	SEM	n	mean	SEM	n	mean	SEM	n	mean	SEM	n	mean	SEM	n
-202	0.9709	0.0377	6	0.97787	0.01499	6	0.97105	0.03168	4	0.88539	0.02118	6	0.97073	0.03571	4	1.00779	0.02889	4	0.96761	0.02235	4	0.97119	0.0209	4	0.92822	0.01669	4
-101	1.0016	0.01828	6	0.99559	0.0067	6	1.0096	0.02138	4	0.99552	0.01574	6	0.95571	0.04447	4	1.00656	0.022	4	1.03322	0.02693	4	1.0092	0.03076	4	0.98009	0.02606	4
0	1.0275	0.02505	6	1.02654	0.01482	6	1.01935	0.03131	4	1.11909	0.01251	6	1.07356	0.05731	4	1.01227	0.0267	4	0.99917	0.01991	4	1.01961	0.01613	4	1.09169	0.02501	4
101	1.25043	0.05885	6	1.24902	0.04867	6	1.3009	0.028	4	1.21858	0.03288	6	1.17563	0.03575	4	1.25151	0.10104	4	1.29686	0.05853	4	1.35636	0.02332	4	1.30621	0.0583	4
202	1.3742	0.06474	6	1.45489	0.06036	6	1.50767	0.04576	4	1.30034	0.0445	6	1.31619	0.03703	4	1.54436	0.10532	4	1.52469	0.04329	4	1.63535	0.04614	4	1.42244	0.05991	4
303	1.37365	0.05562	6	1.45797	0.04364	6	1.47787	0.04895	4	1.28362	0.02772	6	1.26461	0.06618	4	1.63483	0.07187	4	1.49162	0.0261	4	1.59205	0.04033	4	1.40253	0.02246	4
404	1.37676	0.06157	6	1.46192	0.05857	6	1.48871	0.03131	4	1.30238	0.03155	6	1.223	0.06852	4	1.7407	0.10566	4	1.45467	0.0485	4	1.62206	0.08504	4	1.43304	0.03631	4
505	1.42055	0.06312	6	1.51917	0.05633	6	1.5367	0.04747	4	1.32508	0.03864	6	1.25322	0.02422	4	1.73259	0.06593	4	1.54168	0.05683	4	1.7355	0.03838	4	1.47836	0.02727	4
606	1.43493	0.07066	6	1.50924	0.05114	6	1.52717	0.02643	4	1.29664	0.03659	6	1.27502	0.08943	4	1.77971	0.07349	4	1.54596	0.04488	4	1.73385	0.02376	4	1.48748	0.01305	4
707	1.39613	0.04548	6	1.50728	0.04082	6	1.47007	0.0387	4	1.27119	0.0205	6	1.16455	0.02916	4	1.79267	0.0531	4	1.49656	0.00397	4	1.67137	0.07011	4	1.421	0.04177	4
808	1.40888	0.0521	6	1.52496	0.05367	6	1.51514	0.06304	4	1.27777	0.0339	6	1.21355	0.05808	4	1.73067	0.02597	4	1.52725	0.05592	4	1.74024	0.07159	4	1.5026	0.03646	4
909	1.38946	0.03895	6	1.48704	0.03617	6	1.47058	0.00947	4	1.26895	0.01709	6	1.20676	0.03903	4	1.78337	0.08636	4	1.45694	0.03002	4	1.70732	0.05993	4	1.43046	0.03328	4
1010	1.34262	0.0434	6	1.46392	0.03841	6	1.3966	0.05667	4	1.2158	0.03309	6	1.1996	0.06275	4	1.68729	0.05063	4	1.36802	0.03745	4	1.65581	0.0711	4	1.37446	0.0324	4
1111	1.33788	0.05643	6	1.44037	0.03881	6	1.33984	0.02222	4	1.20992	0.02585	6	1.13538	0.04241	4	1.67431	0.06289	4	1.37139	0.00208	4	1.6218	0.03743	4	1.36723	0.02806	4
1212	1.37897	0.05673	6	1.49105	0.05023	6	1.44048	0.04948	4	1.24112	0.03175	6	1.16677	0.06116	4	1.69961	0.02131	4	1.44094	0.0428	4	1.73953	0.06848	4	1.45647	0.02986	4
1313	1.40551	0.05583	6	1.4987	0.04758	6	1.43743	0.02697	4	1.24565	0.02658	6	1.21034	0.09097	4	1.72432	0.05884	4	1.47376	0.01077	4	1.69038	0.0629	4	1.46709	0.01321	4
1414	1.37545	0.05754	6	1.46421	0.03739	6	1.40293	0.02891	4	1.23469	0.01593	6	1.16992	0.05159	4	1.63857	0.03038	4	1.4363	0.0084	4	1.66755	0.04575	4	1.39872	0.02622	4
1515	1.34711	0.05372	6	1.4486	0.05148	6	1.43991	0.03792	4	1.22527	0.03204	6	1.15261	0.04705	4	1.64797	0.04407	4	1.44719	0.03557	4	1.67695	0.04852	4	1.44331	0.01902	4
1616	1.36074	0.04944	6	1.42162	0.03483	6	1.39057	0.02048	4	1.18519	0.01859	6	1.14518	0.01044	4	1.64094	0.07465	4	1.43924	0.02101	4	1.63246	0.04905	4	1.38892	0.03818	4
1717	1.3665	0.06329	6	1.46134	0.05733	6	1.39921	0.03488	4	1.21717	0.02993	6	1.13942	0.05759	4	1.63575	0.02878	4	1.46067	0.03611	4	1.64559	0.05436	4	1.43203	0.02477	4
1818	1.33449	0.05954	6	1.43116	0.06269	6	1.36213	0.03497	4	1.17338	0.03423	6	1.141	0.05954	4	1.64646	0.06715	4	1.44218	0.03043	4	1.65261	0.05026	4	1.37538	0.03222	4
1919	1.35352	0.07226	6	1.45884	0.06298	6	1.40677	0.05325	4	1.18926	0.03447	6	1.14231	0.04453	4	1.63144	0.04558	4	1.48947	0.03795	4	1.6507	0.02184	4	1.42594	0.01625	4
2020	1.35465	0.06202	6	1.4695	0.06899	6	1.41701	0.0347	4	1.19712	0.02245	6	1.20475	0.05796	4	1.64455	0.0286	4	1.4516	0.02554	4	1.65316	0.04001	4	1.43109	0.01211	4
2121	1.39282	0.08572	6	1.50418	0.08446	6	1.4505	0.04953	4	1.21615	0.04528	6	1.25681	0.08174	4	1.70101	0.03912	4	1.53908	0.0512	4	1.66084	0.04006	4	1.48444	0.03979	4
2222	1.33907	0.07161	6	1.41645	0.0594	6	1.37214	0.04875	4	1.15141	0.03485	6	1.08347	0.03116	4	1.61859	0.08981	4	1.38141	0.02847	4	1.5462	0.03365	4	1.34094	0.04115	4
2323	1.37395	0.09431	6	1.45733	0.06079	6	1.40811	0.06756	4	1.18768	0.03705	6	1.09003	0.03425	4	1.54266	0.03746	4	1.49221	0.03631	4	1.62663	0.0407	4	1.40008	0.05235	4
2424	1.38133	0.07372	6	1.4525	0.06185	6	1.39443	0.04366	4	1.18129	0.02356	6	1.15552	0.05032	4	1.59756	0.0265	4	1.45386	0.03134	4	1.61739	0.04868	4	1.38107	0.03483	4
2525	1.31809	0.05357	6	1.39461	0.04044	6	1.34812	0.02041	4	1.13623	0.01304	6	1.15201	0.03661	4	1.59221	0.04577	4	1.39595	0.04654	4	1.53698	0.06982	4	1.33588	0.01594	4
2626	1.34223	0.07255	6	1.39709	0.05172	6	1.34572	0.05362	4	1.14639	0.02931	6	1.11139	0.04617	4	1.53108	0.07363	4	1.43183	0.03485	4	1.52436	0.04481	4	1.36475	0.034	4

## Sheet: TrPPO2
	Gsi			Gso			Gst			Gsz			Gs			Gsq			Gs15			Gs12			Gs13
Time (s)	mean	SEM	n	mean	SEM	n	mean	SEM	n	mean	SEM	n	mean	SEM	n	mean	SEM	n	mean	SEM	n	mean	SEM	n	mean	SEM	n
-202	0.95267	0.03053	6	0.96597	0.03916	6	0.94171	0.03746	4	0.86913	0.04201	6	0.89636	0.00481	4	0.96382	0.03552	4	0.98815	0.02993	4	0.91888	0.05447	4	0.9403	0.113	4
-101	1.02897	0.01223	6	1.02075	0.02877	6	0.98892	0.01414	4	1.00583	0.02731	6	0.9807	0.043	4	0.9786	0.0374	4	0.99481	0.02776	4	1.03507	0.02491	4	0.98712	0.06335	4
0	1.01836	0.02867	6	1.01329	0.02094	6	1.06938	0.02709	4	1.12504	0.03168	6	1.12294	0.03943	4	1.05758	0.01151	4	1.01704	0.02291	4	1.04605	0.02957	4	1.07257	0.06506	4
101	0.99623	0.0481	6	1.41568	0.07051	6	1.12774	0.08651	4	2.11793	0.10468	6	1.00064	0.05965	4	0.99053	0.06915	4	1.06051	0.08569	4	1.01685	0.07085	4	1.12103	0.05101	4
202	1.13038	0.06168	6	2.40548	0.05888	6	1.38792	0.05168	4	4.53476	0.15511	6	1.13194	0.02803	4	1.13268	0.03771	4	1.33451	0.0618	4	1.22269	0.02966	4	1.22546	0.02295	4
303	1.10325	0.05898	6	1.97321	0.09627	6	1.33474	0.13066	4	3.43585	0.17763	6	1.059	0.0693	4	1.10048	0.03967	4	1.19107	0.06413	4	1.22314	0.06433	4	1.22432	0.08137	4
404	1.13039	0.05492	6	1.78388	0.0931	6	1.30049	0.10992	4	2.76865	0.13448	6	1.04418	0.08263	4	1.13191	0.04761	4	1.1534	0.06737	4	1.27216	0.04039	4	1.25543	0.05309	4
505	1.15887	0.05717	6	1.78248	0.11199	6	1.34692	0.04494	4	2.54672	0.13098	6	1.09629	0.04559	4	1.24687	0.04168	4	1.22138	0.03995	4	1.36138	0.01182	4	1.3214	0.07492	4
606	1.19858	0.05195	6	1.73249	0.1052	6	1.35491	0.07277	4	2.34167	0.12665	6	1.09325	0.05616	4	1.23436	0.04451	4	1.23618	0.04267	4	1.35439	0.02569	4	1.33219	0.04418	4
707	1.11728	0.05254	6	1.62625	0.11961	6	1.29553	0.09486	4	2.16425	0.15485	6	1.05648	0.04129	4	1.19729	0.0441	4	1.21237	0.03089	4	1.36592	0.07045	4	1.30539	0.03082	4
808	1.13245	0.04804	6	1.60669	0.11736	6	1.35913	0.09179	4	2.11345	0.13635	6	1.07916	0.0368	4	1.21055	0.03702	4	1.20275	0.01813	4	1.3885	0.04316	4	1.24135	0.05345	4
909	1.14792	0.05405	6	1.6305	0.11936	6	1.33166	0.07247	4	2.08353	0.13684	6	1.00888	0.06186	4	1.20924	0.05392	4	1.24297	0.03893	4	1.38477	0.04253	4	1.33186	0.03673	4
1010	1.13737	0.05218	6	1.59788	0.10666	6	1.23599	0.11922	4	2.00147	0.12211	6	0.96815	0.07621	4	1.14358	0.04693	4	1.15383	0.04301	4	1.33411	0.05085	4	1.29373	0.04659	4
1111	1.15314	0.05037	6	1.59454	0.09874	6	1.36601	0.0256	4	2.04813	0.14268	6	1.10199	0.05961	4	1.29956	0.05905	4	1.19035	0.02943	4	1.44706	0.01598	4	1.34533	0.03697	4
1212	1.12494	0.03559	6	1.55316	0.10985	6	1.2155	0.11114	4	1.91095	0.09424	6	1.00823	0.06506	4	1.14311	0.06952	4	1.11117	0.08954	4	1.30557	0.08185	4	1.20636	0.08479	4
1313	1.16075	0.03736	6	1.59829	0.09181	6	1.33129	0.09285	4	1.96979	0.11616	6	1.06435	0.03999	4	1.23993	0.01655	4	1.20784	0.02831	4	1.38739	0.0474	4	1.3214	0.03909	4
1414	1.20127	0.0593	6	1.67503	0.12602	6	1.37222	0.0525	4	1.99457	0.17253	6	1.11036	0.05761	4	1.28474	0.06913	4	1.22783	0.02047	4	1.46116	0.02092	4	1.3952	0.07245	4
1515	1.128	0.05626	6	1.54952	0.09877	6	1.24628	0.08288	4	1.84514	0.11084	6	1.00534	0.06078	4	1.19298	0.05707	4	1.11585	0.08953	4	1.34218	0.09067	4	1.2906	0.05521	4
1616	1.15069	0.04143	6	1.57295	0.11023	6	1.29073	0.08754	4	1.89045	0.12191	6	1.04028	0.03774	4	1.23298	0.04816	4	1.19809	0.02488	4	1.38927	0.05517	4	1.30667	0.06818	4
1717	1.16176	0.05326	6	1.58531	0.10082	6	1.28937	0.06119	4	1.91774	0.15675	6	1.06997	0.07996	4	1.23662	0.04654	4	1.20881	0.02958	4	1.439	0.04267	4	1.33586	0.05777	4
1818	1.14872	0.03383	6	1.57371	0.1018	6	1.29265	0.06421	4	1.89303	0.12075	6	1.08165	0.04136	4	1.23744	0.03134	4	1.15239	0.0416	4	1.40558	0.05132	4	1.31826	0.04511	4
1919	1.10104	0.05343	6	1.51148	0.12023	6	1.32629	0.06583	4	1.79233	0.14744	6	1.03198	0.05766	4	1.19243	0.04362	4	1.18003	0.03007	4	1.41961	0.03918	4	1.26946	0.07	4
2020	1.10842	0.04183	6	1.50503	0.08624	6	1.23982	0.07653	4	1.79945	0.11993	6	1.03738	0.03983	4	1.16429	0.04571	4	1.06712	0.04618	4	1.35612	0.05696	4	1.23436	0.06945	4
2121	1.12175	0.02966	6	1.51203	0.09579	6	1.234	0.06192	4	1.76048	0.10503	6	1.00469	0.05131	4	1.19489	0.01633	4	1.13873	0.06497	4	1.33127	0.05505	4	1.24655	0.0517	4
2222	1.16822	0.04694	6	1.52937	0.07348	6	1.23859	0.0563	4	1.76378	0.10604	6	1.0332	0.06669	4	1.17631	0.05513	4	1.14199	0.02149	4	1.34829	0.05173	4	1.22344	0.05165	4
2323	1.15042	0.05359	6	1.49728	0.09618	6	1.25235	0.08245	4	1.76493	0.1196	6	1.0416	0.08271	4	1.18324	0.07985	4	1.12148	0.06274	4	1.31278	0.09265	4	1.25141	0.05877	4
2424	1.08853	0.05226	6	1.49027	0.09779	6	1.20615	0.07186	4	1.713	0.1122	6	0.99096	0.04661	4	1.18145	0.05223	4	1.0887	0.05843	4	1.32548	0.07247	4	1.21754	0.05699	4
2525	1.12437	0.05746	6	1.52122	0.10705	6	1.25173	0.07795	4	1.80212	0.16334	6	1.08278	0.05101	4	1.25288	0.07472	4	1.16909	0.074	4	1.35765	0.07598	4	1.32806	0.08865	4
2626	1.1175	0.04717	6	1.49453	0.10073	6	1.23767	0.06318	4	1.70131	0.1205	6	1.00847	0.04978	4	1.25382	0.02538	4	1.19725	0.00728	4	1.35038	0.04741	4	1.25865	0.04066	4

## Sheet: OlTMT1A
	Gsi			Gso			Gst			Gsz			Gs			Gsq			Gs15			Gs12			Gs13
Time (s)	mean	SEM	n	mean	SEM	n	mean	SEM	n	mean	SEM	n	mean	SEM	n	mean	SEM	n	mean	SEM	n	mean	SEM	n	mean	SEM	n
-202	0.96431	0.02521	6	0.96703	0.00887	6	0.93175	0.00888	4	0.85872	0.03264	6	0.93501	0.0225	4	0.96455	0.00704	4	0.97461	0.02001	4	0.95477	0.02255	4	0.90282	0.0095	4
-101	1.00999	0.01439	6	1.01447	0.01479	6	1.04413	0.01802	4	1.0477	0.01854	6	1.06551	0.01955	4	1.04391	0.0143	4	1.02499	0.04676	4	1.03716	0.01556	4	1.02012	0.01709	4
0	1.0257	0.01833	6	1.0185	0.01778	6	1.02411	0.02603	4	1.09357	0.02175	6	0.99947	0.00315	4	0.99154	0.01559	4	1.0004	0.04034	4	1.00807	0.01727	4	1.07706	0.01488	4
101	1.02072	0.04205	6	4.38474	0.28912	6	1.09862	0.02059	4	7.37312	0.78236	6	0.94596	0.03292	4	1.0021	0.03259	4	0.95807	0.0204	4	1.08174	0.03394	4	1.07277	0.03014	4
202	0.992	0.04254	6	11.7206	0.43991	6	1.13045	0.01903	4	20.7516	2.06193	6	0.91978	0.0435	4	0.99188	0.05005	4	0.94587	0.01846	4	1.0953	0.02891	4	1.05752	0.0271	4
303	1.04013	0.05441	6	14.5293	0.41453	6	1.14692	0.02689	4	29.8369	2.88194	6	1.00404	0.02135	4	1.09765	0.01033	4	0.99159	0.0366	4	1.16473	0.04031	4	1.13283	0.01563	4
404	1.03258	0.05445	6	13.8881	0.61724	6	1.12464	0.04943	4	33.3147	3.51648	6	0.90709	0.03535	4	1.09203	0.03661	4	0.97631	0.01151	4	1.21294	0.03455	4	1.18952	0.03606	4
505	1.04371	0.04781	6	12.9605	0.79436	6	1.10458	0.04	4	35.4082	3.99532	6	0.98573	0.05196	4	1.15017	0.04235	4	1.02571	0.02739	4	1.2928	0.04224	4	1.22113	0.06014	4
606	1.05785	0.04958	6	11.7703	0.71143	6	1.14013	0.04312	4	36.1798	4.07001	6	0.9868	0.04978	4	1.20026	0.05667	4	1.03922	0.03002	4	1.30812	0.05082	4	1.22974	0.0651	4
707	1.07521	0.05414	6	10.4804	0.54306	6	1.13388	0.02287	4	35.9272	3.66105	6	0.9974	0.02276	4	1.24617	0.01912	4	1.1001	0.02646	4	1.40467	0.03564	4	1.28217	0.04676	4
808	1.06309	0.04699	6	9.38808	0.54809	6	1.15799	0.01638	4	35.6772	3.75111	6	0.91546	0.02533	4	1.19221	0.02448	4	1.07396	0.02838	4	1.43909	0.02994	4	1.29484	0.02561	4
909	1.07172	0.05659	6	8.46601	0.42279	6	1.1298	0.0346	4	35.1969	3.36272	6	0.94584	0.01614	4	1.24106	0.02821	4	1.11655	0.0146	4	1.47289	0.05234	4	1.34797	0.03759	4
1010	1.0686	0.04947	6	7.61121	0.39371	6	1.18394	0.01164	4	34.7551	3.44168	6	0.968	0.01455	4	1.29693	0.037	4	1.13933	0.00974	4	1.49454	0.03729	4	1.35153	0.04907	4
1111	1.08112	0.04683	6	6.80986	0.36873	6	1.15687	0.01772	4	33.8329	3.38764	6	0.99476	0.04106	4	1.27094	0.02154	4	1.10766	0.0189	4	1.48535	0.02798	4	1.34009	0.04603	4
1212	1.08862	0.05659	6	6.23399	0.30315	6	1.17739	0.03319	4	33.4135	3.13602	6	1.02165	0.01751	4	1.29959	0.04301	4	1.14308	0.03762	4	1.53907	0.03402	4	1.38146	0.02707	4
1313	1.08191	0.04079	6	5.54149	0.28331	6	1.16013	0.03183	4	32.2965	3.06794	6	0.95158	0.04532	4	1.3174	0.03495	4	1.13501	0.00866	4	1.52006	0.02412	4	1.35019	0.02209	4
1414	1.08673	0.06221	6	5.02402	0.22332	6	1.1626	0.01372	4	31.4312	2.81207	6	0.97385	0.03409	4	1.28752	0.02828	4	1.13147	0.02139	4	1.4859	0.02263	4	1.35642	0.04478	4
1515	1.05205	0.04794	6	4.47028	0.26738	6	1.15469	0.02569	4	30.3753	2.84051	6	0.91481	0.03893	4	1.29995	0.05621	4	1.10048	0.025	4	1.48239	0.02289	4	1.33329	0.04215	4
1616	1.0515	0.04362	6	4.01926	0.22778	6	1.09659	0.02236	4	29.3449	2.70514	6	0.99486	0.04698	4	1.27159	0.02055	4	1.11664	0.03661	4	1.44299	0.03843	4	1.30193	0.0237	4
1717	1.1035	0.04901	6	3.89115	0.18221	6	1.15997	0.03789	4	30.038	2.76495	6	1.03409	0.0319	4	1.37692	0.03982	4	1.13892	0.03938	4	1.53355	0.05223	4	1.37124	0.05146	4
1818	1.05852	0.05117	6	3.41268	0.16417	6	1.09543	0.03504	4	28.2415	2.62544	6	0.97645	0.01921	4	1.2664	0.0253	4	1.12858	0.02432	4	1.45714	0.03012	4	1.30912	0.04253	4
1919	1.05879	0.04109	6	3.20835	0.17716	6	1.11473	0.0224	4	28.3599	2.73944	6	0.98577	0.03267	4	1.29901	0.0172	4	1.1428	0.02709	4	1.48615	0.02893	4	1.31049	0.03717	4
2020	1.06551	0.04693	6	2.92512	0.1517	6	1.11869	0.03606	4	27.1458	2.46913	6	0.92636	0.0064	4	1.25464	0.01903	4	1.08335	0.03359	4	1.43961	0.03011	4	1.26473	0.03097	4
2121	1.04132	0.04443	6	2.69375	0.12819	6	1.07451	0.01862	4	26.4654	2.4091	6	0.97034	0.03833	4	1.25277	0.04709	4	1.10876	0.03044	4	1.42912	0.04262	4	1.28511	0.04502	4
2222	1.07715	0.06637	6	2.61323	0.06725	6	1.18194	0.03463	4	26.6105	2.02847	6	0.98082	0.06359	4	1.32278	0.02486	4	1.19652	0.03252	4	1.51115	0.00774	4	1.33243	0.04355	4
2323	1.0804	0.05663	6	2.48214	0.07081	6	1.15579	0.01948	4	26.3503	2.20774	6	0.99019	0.04499	4	1.31347	0.0177	4	1.15473	0.01729	4	1.49144	0.02635	4	1.33992	0.03825	4
2424	1.07261	0.05282	6	2.30477	0.09552	6	1.09401	0.03845	4	25.5738	2.32588	6	0.98845	0.02902	4	1.27688	0.02109	4	1.12496	0.01841	4	1.44708	0.04896	4	1.28711	0.04983	4
2525	1.05763	0.04648	6	2.17707	0.06807	6	1.11859	0.0142	4	24.7741	2.08199	6	1.00222	0.05827	4	1.28304	0.01259	4	1.14455	0.01791	4	1.41151	0.02238	4	1.28819	0.0275	4
2626	1.05753	0.0521	6	2.04963	0.09171	6	1.10885	0.04804	4	24.2365	2.09267	6	0.96902	0.03938	4	1.28981	0.05069	4	1.13768	0.02552	4	1.40393	0.05612	4	1.26678	0.04836	4

## Sheet: GgOPN5m
	Gsi			Gso			Gst			Gsz			Gs			Gsq			Gs15			Gs12			Gs13
Time (s)	mean	SEM	n	mean	SEM	n	mean	SEM	n	mean	SEM	n	mean	SEM	n	mean	SEM	n	mean	SEM	n	mean	SEM	n	mean	SEM	n
-202	0.96471	0.02012	6	0.97009	0.00499	6	0.99153	0.02736	4	0.91577	0.0159	6	1.0146	0.01756	4	0.9985	0.02567	4	0.9816	0.01529	4	0.98439	0.01355	4	0.94299	0.02282	4
-101	1.01292	0.01098	6	1.00102	0.01937	6	0.99177	0.00984	4	1.00883	0.01267	6	1.00048	0.02188	4	0.98688	0.01663	4	0.98915	0.01769	4	0.99024	0.01434	4	0.99604	0.0144	4
0	1.02237	0.01625	6	0.98463	0.02526	6	1.01669	0.02247	4	1.0754	0.02075	6	0.98492	0.02359	4	1.01462	0.01738	4	1.02925	0.01099	4	1.02537	0.01426	4	1.06096	0.02312	4
101	0.99253	0.02898	6	0.99571	0.03014	6	0.95435	0.04468	4	1.06369	0.03825	6	0.91041	0.04462	4	0.98999	0.02373	4	1.00177	0.03195	4	1.00256	0.03081	4	1.03388	0.03159	4
202	0.99664	0.01799	6	1.00695	0.01846	6	0.95447	0.03216	4	1.05502	0.04042	6	0.91522	0.03248	4	1.02105	0.01951	4	0.98359	0.01957	4	1.00111	0.02819	4	1.03812	0.03381	4
303	1.02315	0.02988	6	0.98739	0.03268	6	0.95097	0.02114	4	1.07022	0.03219	6	0.87419	0.03024	4	1.01753	0.0192	4	0.98235	0.01741	4	1.02774	0.02635	4	1.01996	0.01546	4
404	1.02385	0.0268	6	1.00413	0.02329	6	0.97323	0.04439	4	1.05412	0.03657	6	0.92575	0.01992	4	1.023	0.02469	4	1.03469	0.01945	4	1.0311	0.02624	4	1.05595	0.02088	4
505	1.02954	0.02443	6	1.04571	0.03919	6	0.93983	0.03307	4	1.0774	0.04178	6	0.87754	0.01737	4	1.0121	0.01757	4	1.01088	0.01554	4	1.04547	0.01095	4	1.04966	0.02205	4
606	1.04803	0.03654	6	1.03588	0.04007	6	1.00259	0.03626	4	1.10433	0.04212	6	0.95588	0.04585	4	1.09054	0.02504	4	1.06936	0.02797	4	1.10114	0.02395	4	1.11554	0.03279	4
707	1.00738	0.02198	6	1.01234	0.02213	6	0.93586	0.03049	4	1.04096	0.03477	6	0.89109	0.06021	4	1.02439	0.02255	4	1.03263	0.02732	4	1.04689	0.01504	4	1.05491	0.01157	4
808	1.03587	0.04535	6	1.04516	0.0437	6	0.96053	0.03262	4	1.07299	0.03888	6	0.8843	0.05307	4	1.03796	0.00871	4	1.03376	0.00663	4	1.04968	0.01037	4	1.06207	0.02597	4
909	1.04528	0.02874	6	1.07016	0.03955	6	0.9558	0.03467	4	1.05111	0.03261	6	0.91244	0.05111	4	1.04992	0.04188	4	1.02414	0.02797	4	1.09321	0.03571	4	1.06168	0.0493	4
1010	1.0759	0.02707	6	1.06097	0.02937	6	0.95009	0.03106	4	1.08788	0.02931	6	0.92538	0.0555	4	1.07262	0.01831	4	1.06266	0.02366	4	1.08165	0.02044	4	1.0819	0.02079	4
1111	1.05009	0.03626	6	1.0746	0.03623	6	0.96713	0.03096	4	1.07339	0.02956	6	0.91711	0.06391	4	1.0567	0.01047	4	1.04932	0.01719	4	1.08982	0.01553	4	1.08932	0.01264	4
1212	1.08356	0.02971	6	1.08382	0.02701	6	0.956	0.0369	4	1.06435	0.03162	6	0.95415	0.05501	4	1.07356	0.02682	4	1.06069	0.01347	4	1.10998	0.01571	4	1.11665	0.03456	4
1313	1.09277	0.04039	6	1.07636	0.03634	6	0.95254	0.01953	4	1.07284	0.02637	6	0.94582	0.05783	4	1.08032	0.01849	4	1.09	0.02343	4	1.12152	0.00795	4	1.12716	0.02371	4
1414	1.05608	0.03402	6	1.0776	0.03431	6	0.93115	0.02758	4	1.05972	0.03085	6	0.92795	0.05536	4	1.05221	0.0266	4	1.04371	0.01631	4	1.09358	0.02103	4	1.08284	0.01294	4
1515	1.05646	0.02504	6	1.05375	0.02353	6	0.93773	0.03237	4	1.04252	0.02017	6	0.94648	0.06562	4	1.07425	0.01379	4	1.06952	0.01533	4	1.09751	0.01178	4	1.10573	0.02001	4
1616	1.09533	0.03335	6	1.09615	0.0369	6	0.93589	0.03465	4	1.05903	0.02802	6	0.94856	0.05185	4	1.06717	0.02629	4	1.07737	0.01669	4	1.11477	0.0232	4	1.12011	0.02657	4
1717	1.07568	0.03381	6	1.08053	0.02921	6	0.93192	0.02434	4	1.04518	0.03719	6	0.89539	0.0628	4	1.04774	0.01993	4	1.07051	0.01678	4	1.09357	0.01132	4	1.08644	0.03562	4
1818	1.08003	0.0344	6	1.07324	0.04813	6	0.94064	0.0167	4	1.05962	0.03342	6	0.92315	0.03438	4	1.0656	0.02201	4	1.075	0.03376	4	1.10184	0.03723	4	1.09239	0.02199	4
1919	1.07836	0.02625	6	1.0297	0.03862	6	0.92484	0.02035	4	1.03145	0.02373	6	0.9414	0.05291	4	1.06346	0.01645	4	1.06748	0.0259	4	1.10541	0.01413	4	1.09388	0.01397	4
2020	1.04914	0.02671	6	1.0648	0.02776	6	0.90654	0.02792	4	1.01142	0.03061	6	0.90248	0.06143	4	1.03389	0.0296	4	1.05993	0.01698	4	1.07401	0.01269	4	1.06455	0.01571	4
2121	1.06678	0.02818	6	1.03648	0.0354	6	0.92632	0.02363	4	1.01978	0.02727	6	0.92642	0.0478	4	1.04371	0.03686	4	1.08186	0.0204	4	1.08999	0.02031	4	1.10349	0.0278	4
2222	1.02342	0.02534	6	1.06368	0.029	6	0.92417	0.02534	4	1.0117	0.0266	6	0.92593	0.07578	4	1.03768	0.01618	4	1.06102	0.00851	4	1.10091	0.01628	4	1.07726	0.0118	4
2323	1.04956	0.00855	6	1.07176	0.04667	6	0.90675	0.01306	4	1.03829	0.04467	6	0.89703	0.03937	4	1.03069	0.03638	4	1.08803	0.03384	4	1.09363	0.02982	4	1.07032	0.0267	4
2424	1.06233	0.02872	6	1.0685	0.04298	6	0.91601	0.03504	4	1.03327	0.03586	6	0.90514	0.06621	4	1.03165	0.02354	4	1.08922	0.01686	4	1.09299	0.01	4	1.0916	0.02425	4
2525	1.05613	0.02742	6	1.06717	0.0341	6	0.88661	0.0305	4	1.03964	0.04933	6	0.91227	0.05908	4	1.03125	0.02794	4	1.06882	0.01892	4	1.07149	0.0154	4	1.06088	0.01893	4
2626	1.06417	0.01916	6	1.09077	0.02194	6	0.89653	0.0319	4	1.00518	0.02966	6	0.88505	0.05413	4	1.01855	0.02584	4	1.10032	0.01655	4	1.0675	0.0181	4	1.06303	0.01832	4

## Sheet: HsOPN5m
	Gsi			Gso			Gst			Gsz			Gs			Gsq			Gs15			Gs12			Gs13
Time (s)	mean	SEM	n	mean	SEM	n	mean	SEM	n	mean	SEM	n	mean	SEM	n	mean	SEM	n	mean	SEM	n	mean	SEM	n	mean	SEM	n
-202	0.97563	0.01353	6	0.9744	0.02462	6	0.97867	0.02965	4	0.90253	0.01345	6	1.00513	0.01172	4	0.98109	0.02473	4	0.99719	0.01672	4	0.97377	0.01283	4	0.93987	0.00662
-101	1.0069	0.01447	6	1.01387	0.02135	6	0.99547	0.01597	4	0.99824	0.01043	6	1.00791	0.02337	4	0.99413	0.02062	4	0.98726	0.01566	4	0.99324	0.00872	4	0.97486	0.00858
0	1.01747	0.01323	6	1.01173	0.01056	6	1.02586	0.01612	4	1.09923	0.01753	6	0.98696	0.01883	4	1.02478	0.02092	4	1.01555	0.01089	4	1.03299	0.00563	4	1.08527	0.01319
101	0.99224	0.00821	6	0.99015	0.01412	6	0.96341	0.02266	4	1.024	0.01098	6	0.97917	0.0294	4	1.01304	0.00774	4	1.0143	0.01201	4	1.03235	0.01658	4	1.03432	0.02337
202	1.01257	0.02512	6	1.00115	0.02248	6	0.99606	0.02313	4	1.04633	0.01923	6	0.95461	0.02384	4	1.03837	0.0243	4	1.03853	0.01725	4	1.05317	0.01732	4	1.08885	0.01774
303	0.95608	0.04049	6	0.97113	0.03743	6	0.96646	0.03715	4	1.03959	0.03537	6	0.94055	0.0412	4	1.04322	0.02846	4	1.01658	0.04422	4	1.05333	0.02996	4	1.07743	0.03827
404	0.96631	0.02557	6	0.98015	0.02685	6	0.97097	0.02647	4	1.0334	0.02095	6	0.92892	0.03174	4	1.01477	0.02519	4	0.99027	0.01706	4	1.05331	0.02366	4	1.07308	0.0106
505	0.96944	0.03601	6	0.99937	0.03149	6	0.98186	0.02168	4	1.05438	0.02885	6	0.91334	0.0388	4	1.0788	0.01627	4	1.04558	0.02351	4	1.09703	0.02203	4	1.08457	0.02044
606	1.003	0.02864	6	1.01991	0.02809	6	0.95989	0.0335	4	1.04588	0.02568	6	0.92328	0.02506	4	1.0844	0.00576	4	1.065	0.01447	4	1.12263	0.0065	4	1.10287	0.01928
707	1.0058	0.0278	6	1.01521	0.0264	6	0.96235	0.01751	4	1.06176	0.0188	6	0.94381	0.02861	4	1.08694	0.0203	4	1.06116	0.01548	4	1.12927	0.01323	4	1.10413	0.01883
808	1.05126	0.02717	6	1.03522	0.03143	6	0.97707	0.02563	4	1.10245	0.02797	6	0.95781	0.04857	4	1.09835	0.00425	4	1.04423	0.01521	4	1.1143	0.00934	4	1.11444	0.00886
909	1.00123	0.02867	6	1.01695	0.03132	6	0.94823	0.02799	4	1.02244	0.01912	6	0.92043	0.05234	4	1.06472	0.01463	4	1.03258	0.01744	4	1.09884	0.00334	4	1.07157	0.02219
1010	0.9665	0.02246	6	1.00686	0.02321	6	0.9466	0.02364	4	1.02199	0.01745	6	0.9512	0.04145	4	1.07339	0.02786	4	1.05374	0.02386	4	1.09472	0.02025	4	1.08075	0.016
1111	0.99859	0.02589	6	1.01633	0.01862	6	0.94623	0.03005	4	1.00933	0.01844	6	0.92751	0.03883	4	1.06067	0.0273	4	1.04511	0.00694	4	1.10695	0.00942	4	1.07363	0.02101
1212	1.01498	0.02152	6	1.04168	0.03137	6	0.96841	0.02804	4	1.03933	0.0184	6	0.95046	0.06136	4	1.08002	0.01935	4	1.06275	0.02409	4	1.12185	0.0191	4	1.09886	0.0233
1313	1	0.03411	6	1.00366	0.03549	6	0.95711	0.0188	4	0.99042	0.02664	6	0.95806	0.05818	4	1.0624	0.0101	4	1.05821	0.01183	4	1.09837	0.01361	4	1.09581	0.01407
1414	1.01682	0.02049	6	1.03012	0.01209	6	0.93656	0.01777	4	1.00836	0.01259	6	0.91426	0.04127	4	1.0871	0.02579	4	1.06903	0.01973	4	1.12305	0.02858	4	1.11885	0.0109
1515	1.01727	0.01425	6	1.0411	0.02081	6	0.94552	0.01353	4	1.01721	0.0119	6	0.89891	0.06257	4	1.05684	0.01499	4	1.05091	0.02245	4	1.12208	0.02299	4	1.0841	0.0156
1616	1.02863	0.02867	6	1.05728	0.0232	6	0.95696	0.02859	4	1.02055	0.02243	6	0.97044	0.0463	4	1.08844	0.03271	4	1.10434	0.01898	4	1.13169	0.01633	4	1.10796	0.02937
1717	1.02471	0.02444	6	1.02835	0.02212	6	0.93756	0.02945	4	1.00862	0.02224	6	0.92879	0.05412	4	1.06945	0.01257	4	1.0711	0.01028	4	1.12338	0.01235	4	1.10079	0.01794
1818	1.0099	0.03073	6	1.00047	0.03148	6	0.93018	0.02193	4	0.98936	0.02025	6	0.92724	0.04988	4	1.0734	0.01455	4	1.0727	0.01624	4	1.11863	0.00392	4	1.09181	0.01183
1919	0.99471	0.02634	6	1.04056	0.01728	6	0.91027	0.02409	4	0.97313	0.02218	6	0.93533	0.05403	4	1.05283	0.02195	4	1.05956	0.02931	4	1.09009	0.01924	4	1.05745	0.02496
2020	1.03056	0.01921	6	1.0338	0.01748	6	0.94829	0.02317	4	0.99339	0.01145	6	0.95928	0.0542	4	1.08503	0.01236	4	1.06903	0.01725	4	1.10774	0.00933	4	1.07484	0.02028
2121	1.02272	0.02936	6	1.02919	0.02688	6	0.93741	0.02742	4	0.98066	0.02005	6	0.96875	0.04298	4	1.06915	0.01128	4	1.07739	0.02097	4	1.1303	0.00903	4	1.06305	0.01956
2222	0.99158	0.02982	6	1.00649	0.02413	6	0.92693	0.02118	4	0.97745	0.01651	6	0.94325	0.02188	4	1.04177	0.01218	4	1.08589	0.01556	4	1.10016	0.01494	4	1.07498	0.01968
2323	1.03034	0.02013	6	1.01023	0.02267	6	0.89864	0.02044	4	0.9638	0.01872	6	0.9489	0.05477	4	1.04884	0.02469	4	1.06499	0.01339	4	1.10292	0.01172	4	1.07101	0.013
2424	1.00511	0.02107	6	1.0148	0.02623	6	0.91644	0.01825	4	0.97297	0.01481	6	0.93425	0.03856	4	1.0449	0.02012	4	1.08811	0.01408	4	1.09888	0.0075	4	1.06904	0.00676
2525	1.0267	0.01919	6	1.02964	0.0211	6	0.91949	0.02001	4	0.99017	0.01333	6	0.94254	0.03404	4	1.06757	0.02019	4	1.09487	0.02418	4	1.11101	0.01191	4	1.09431	0.02092
2626	1.01418	0.01891	6	0.99763	0.02103	6	0.90918	0.00605	4	0.95729	0.01797	6	0.91565	0.04954	4	1.0337	0.02178	4	1.08007	0.02709	4	1.09146	0.02549	4	1.05396	0.02004

## Sheet: LcPPO
	Gsi			Gso			Gst			Gsz			Gs			Gsq			Gs15			Gs12			Gs13
Time (s)	mean	SEM	n	mean	SEM	n	mean	SEM	n	mean	SEM	n	mean	SEM	n	mean	SEM	n	mean	SEM	n	mean	SEM	n	mean	SEM	n
-202	0.97254	0.01818	6	0.95128	0.01683	6	0.96177	0.02322	4	0.90747	0.02266	6	1.01043	0.01504	4	0.95037	0.01533	4	0.9857	0.02857	4	0.93385	0.0359	4	0.94146	0.02225	4
-101	0.99481	0.01249	6	1.00264	0.00915	6	0.99993	0.0094	4	0.99372	0.01265	6	0.99275	0.01512	4	1.00135	0.0063	4	0.97893	0.0163	4	1.01783	0.03114	4	0.99438	0.01096	4
0	1.03265	0.01085	6	1.04608	0.01393	6	1.03831	0.01442	4	1.09881	0.01744	6	0.99682	0.01696	4	1.04828	0.01067	4	1.03536	0.01244	4	1.04832	0.0274	4	1.06416	0.01396	4
101	1.15467	0.03886	6	1.60156	0.13749	6	1.57871	0.24669	4	1.4332	0.05697	6	0.78973	0.02633	4	0.72413	0.07672	4	0.8297	0.05478	4	0.83073	0.10126	4	0.75769	0.04079	4
202	1.75042	0.11965	6	2.58676	0.10889	6	2.39735	0.14298	4	2.26409	0.09963	6	0.8669	0.03208	4	0.7293	0.06675	4	0.83895	0.05945	4	0.98229	0.14841	4	0.76697	0.03179	4
303	2.09271	0.20725	6	3.07122	0.10731	6	2.83367	0.05984	4	2.65013	0.19549	6	0.8886	0.02305	4	0.80568	0.08633	4	0.88665	0.07948	4	1.02046	0.17324	4	0.85103	0.05941	4
404	2.15584	0.22732	6	3.17869	0.09486	6	2.96616	0.05181	4	2.80369	0.22204	6	0.91409	0.0358	4	0.83744	0.09625	4	0.90397	0.08139	4	1.07954	0.1877	4	0.86407	0.07383	4
505	2.14503	0.24486	6	3.22277	0.12495	6	3.00919	0.1069	4	2.83129	0.25623	6	0.91471	0.04447	4	0.86725	0.10392	4	0.91007	0.08971	4	1.08786	0.20799	4	0.88942	0.08163	4
606	2.07455	0.23318	6	3.14431	0.1236	6	2.90332	0.10047	4	2.79132	0.27088	6	0.85487	0.02738	4	0.84518	0.1128	4	0.88887	0.08545	4	1.06941	0.19878	4	0.8636	0.07472	4
707	2.01548	0.23975	6	3.09664	0.13284	6	2.86736	0.13344	4	2.78398	0.27918	6	0.89884	0.0377	4	0.85453	0.12267	4	0.88715	0.09767	4	1.12037	0.24127	4	0.87427	0.08276	4
808	1.97386	0.22861	6	3.00091	0.11845	6	2.7899	0.13164	4	2.72771	0.274	6	0.89385	0.03977	4	0.85363	0.11775	4	0.88831	0.08481	4	1.11283	0.2483	4	0.87669	0.0758	4
909	1.90313	0.23627	6	2.90238	0.13371	6	2.68584	0.16135	4	2.65568	0.30346	6	0.89353	0.06193	4	0.84911	0.13036	4	0.87847	0.09786	4	1.03324	0.20401	4	0.86333	0.08991	4
1010	1.82546	0.20812	6	2.84241	0.10985	6	2.61817	0.119	4	2.61911	0.27134	6	0.88482	0.03702	4	0.84979	0.11455	4	0.88051	0.07715	4	1.14902	0.25609	4	0.85646	0.07853	4
1111	1.86369	0.22368	6	2.86772	0.14877	6	2.62213	0.17257	4	2.698	0.28588	6	0.90647	0.05427	4	0.8657	0.13333	4	0.91237	0.09547	4	1.14473	0.25014	4	0.90369	0.09182	4
1212	1.7597	0.20344	6	2.77214	0.14447	6	2.4626	0.15028	4	2.60734	0.26273	6	0.883	0.04613	4	0.84873	0.12181	4	0.87824	0.09072	4	1.10791	0.23938	4	0.8794	0.08905	4
1313	1.66443	0.18594	6	2.59988	0.13181	6	2.33067	0.15131	4	2.51017	0.24799	6	0.88923	0.04533	4	0.82701	0.12118	4	0.85318	0.08527	4	1.0769	0.21832	4	0.85225	0.08682	4
1414	1.60592	0.1761	6	2.51886	0.13181	6	2.29646	0.14602	4	2.45368	0.25758	6	0.8841	0.04548	4	0.84265	0.12221	4	0.87012	0.08608	4	0.98104	0.17515	4	0.87823	0.08485	4
1515	1.5971	0.1677	6	2.4906	0.13044	6	2.21132	0.13149	4	2.4267	0.23863	6	0.87333	0.03177	4	0.82864	0.11758	4	0.87273	0.07857	4	0.94866	0.14869	4	0.8639	0.08057	4
1616	1.49936	0.15769	6	2.37626	0.1145	6	2.15834	0.13643	4	2.35988	0.24323	6	0.87787	0.05319	4	0.84522	0.11289	4	0.87617	0.08541	4	1.02941	0.19417	4	0.87197	0.09027	4
1717	1.49817	0.15252	6	2.35801	0.13363	6	2.07035	0.13342	4	2.3594	0.23067	6	0.86432	0.05707	4	0.83326	0.11933	4	0.8792	0.08187	4	1.02484	0.17924	4	0.87898	0.08604	4
1818	1.47954	0.15398	6	2.27802	0.12975	6	2.0692	0.16975	4	2.34935	0.25472	6	0.87436	0.06071	4	0.85693	0.13003	4	0.90825	0.09425	4	0.99652	0.18961	4	0.90679	0.10043	4
1919	1.37413	0.13059	6	2.15013	0.11363	6	1.88134	0.10295	4	2.20886	0.18847	6	0.85669	0.05806	4	0.8088	0.09758	4	0.85583	0.06516	4	0.96105	0.14444	4	0.85056	0.07238	4
2020	1.32163	0.12186	6	2.02893	0.10468	6	1.81811	0.10406	4	2.13895	0.19468	6	0.82461	0.04328	4	0.80741	0.09876	4	0.8498	0.0721	4	0.98346	0.17284	4	0.85811	0.07289	4
2121	1.29366	0.11439	6	1.99196	0.08615	6	1.81181	0.12008	4	2.11519	0.2027	6	0.86478	0.03881	4	0.8342	0.10735	4	0.87177	0.07302	4	0.9792	0.15722	4	0.87376	0.08245	4
2222	1.27244	0.10506	6	1.93105	0.09314	6	1.71462	0.10134	4	2.06722	0.18673	6	0.85205	0.04846	4	0.81098	0.09891	4	0.85926	0.07084	4	0.95512	0.13419	4	0.86059	0.07408	4
2323	1.27142	0.12102	6	1.93095	0.11026	6	1.70144	0.13159	4	2.08927	0.20296	6	0.88425	0.03764	4	0.83613	0.11336	4	0.88997	0.08284	4	0.96977	0.15705	4	0.8984	0.08938	4
2424	1.21526	0.09408	6	1.83778	0.08416	6	1.63161	0.11064	4	2.00213	0.17951	6	0.84534	0.04208	4	0.82555	0.10195	4	0.88605	0.06536	4	0.93391	0.1124	4	0.89468	0.07462	4
2525	1.20857	0.10021	6	1.79904	0.10778	6	1.56375	0.0925	4	1.97892	0.17559	6	0.84288	0.03986	4	0.81845	0.09671	4	0.86496	0.06791	4	0.96246	0.14396	4	0.87139	0.07895	4
2626	1.14564	0.09168	6	1.6962	0.08569	6	1.5098	0.11073	4	1.91614	0.17282	6	0.83957	0.05159	4	0.81353	0.09969	4	0.86886	0.06899	4	0.91385	0.1215	4	0.86078	0.08373	4

## Sheet: PdCO
	Gsi			Gso			Gst			Gsz			Gs			Gsq			Gs15			Gs12			Gs13
Time (s)	mean	SEM	n	mean	SEM	n	mean	SEM	n	mean	SEM	n	mean	SEM	n	mean	SEM	n	mean	SEM	n	mean	SEM	n	mean	SEM	n
-202	0.96768	0.00928	6	0.95498	0.00806	6	0.9739	0.01526	4	0.89622	0.01034	6	1.03218	0.03222	4	0.95913	0.01244	4	0.97465	0.01452	4	0.97667	0.01587	4	0.94243	0.00711	4
-101	0.97442	0.01762	6	0.99092	0.01002	6	0.997	0.00952	4	0.99332	0.01118	6	0.97756	0.00813	4	1.00267	0.01069	4	0.98597	0.01534	4	0.98998	0.00783	4	1.00408	0.00866	4
0	1.0579	0.01217	6	1.05409	0.00796	6	1.0291	0.00952	4	1.11045	0.00359	6	0.99026	0.0319	4	1.03819	0.00547	4	1.03938	0.00736	4	1.03335	0.00998	4	1.0535	0.00769	4
101	1.01614	0.02502	6	1.34961	0.02499	6	0.96277	0.01364	4	1.22448	0.02501	6	0.92371	0.01755	4	0.99142	0.02581	4	1.204	0.037	4	0.9904	0.02669	4	1.00279	0.01719	4
202	1.0094	0.02286	6	1.26779	0.01706	6	0.95532	0.01464	4	1.16233	0.02104	6	0.96206	0.03941	4	1.00508	0.0318	4	1.18569	0.01396	4	1.03148	0.03518	4	1.02055	0.03382	4
303	1.03433	0.02762	6	1.23476	0.02721	6	0.98126	0.01582	4	1.16679	0.01981	6	1.03848	0.04694	4	1.06058	0.03182	4	1.17775	0.02069	4	1.0811	0.03694	4	1.07607	0.03149	4
404	1.04546	0.02943	6	1.21282	0.01824	6	0.97007	0.02089	4	1.14235	0.0367	6	1.05671	0.05935	4	1.03937	0.04015	4	1.14718	0.00676	4	1.08504	0.04261	4	1.07476	0.03172	4
505	1.04619	0.0146	6	1.19413	0.02119	6	0.97027	0.01984	4	1.12841	0.01557	6	1.05991	0.05028	4	1.04605	0.03528	4	1.14247	0.02683	4	1.08444	0.04654	4	1.06157	0.04026	4
606	1.0582	0.02127	6	1.21342	0.03623	6	0.97907	0.02312	4	1.14365	0.02318	6	1.06822	0.07432	4	1.07287	0.04097	4	1.16782	0.02086	4	1.10922	0.04559	4	1.09794	0.0404	4
707	1.05793	0.0341	6	1.20359	0.02105	6	0.95908	0.0334	4	1.14152	0.02495	6	1.07317	0.09243	4	1.0742	0.04553	4	1.14843	0.0034	4	1.11159	0.05528	4	1.08414	0.04894	4
808	1.05915	0.03219	6	1.18124	0.03138	6	0.96831	0.03358	4	1.11502	0.03405	6	1.09425	0.09625	4	1.08181	0.05245	4	1.13243	0.02468	4	1.11313	0.05518	4	1.10398	0.04165	4
909	1.05365	0.03183	6	1.18663	0.01483	6	0.93728	0.03642	4	1.13434	0.03643	6	1.06149	0.07696	4	1.05391	0.05635	4	1.12101	0.01568	4	1.07647	0.06409	4	1.07298	0.04496	4
1010	1.0657	0.01469	6	1.20515	0.02191	6	0.95961	0.02058	4	1.11319	0.01691	6	1.08005	0.05872	4	1.07988	0.03569	4	1.13502	0.01219	4	1.10908	0.03658	4	1.09105	0.02939	4
1111	1.05809	0.02617	6	1.17157	0.02637	6	0.94421	0.03408	4	1.09624	0.02561	6	1.08574	0.07311	4	1.0703	0.04987	4	1.11027	0.02441	4	1.09734	0.06239	4	1.0942	0.05108	4
1212	1.04355	0.01896	6	1.15831	0.01817	6	0.92737	0.01718	4	1.08768	0.02279	6	1.07642	0.06487	4	1.03959	0.03917	4	1.12624	0.0138	4	1.09419	0.03019	4	1.06307	0.02315	4
1313	1.06077	0.02922	6	1.16656	0.01657	6	0.91865	0.03892	4	1.07931	0.03786	6	1.03871	0.07864	4	1.03902	0.06645	4	1.11395	0.0169	4	1.0863	0.06358	4	1.08127	0.04506	4
1414	1.07718	0.0329	6	1.19225	0.01911	6	0.94226	0.03548	4	1.09156	0.03757	6	1.02478	0.08291	4	1.06301	0.04717	4	1.13516	0.00888	4	1.10382	0.06005	4	1.07988	0.04361	4
1515	1.01125	0.02731	6	1.12926	0.01593	6	0.90103	0.02167	4	1.04982	0.02356	6	1.01871	0.05658	4	1.01948	0.03632	4	1.09457	0.02269	4	1.05662	0.04696	4	1.05003	0.02692	4
1616	1.01872	0.02337	6	1.12089	0.02522	6	0.90765	0.00831	4	1.04185	0.01353	6	1.02301	0.05935	4	1.03072	0.02829	4	1.09496	0.01086	4	1.06692	0.03331	4	1.05775	0.01983	4
1717	1.06681	0.02754	6	1.17788	0.02531	6	0.92197	0.02133	4	1.0891	0.02484	6	1.00944	0.05609	4	1.04657	0.02967	4	1.12498	0.02135	4	1.11414	0.02628	4	1.08437	0.01444	4
1818	1.02193	0.017	6	1.12415	0.02091	6	0.89482	0.01511	4	1.05135	0.03444	6	1.01676	0.03862	4	1.02957	0.02817	4	1.09637	0.00685	4	1.0705	0.03694	4	1.05103	0.02417	4
1919	1.03532	0.03222	6	1.13572	0.01458	6	0.88353	0.02748	4	1.0488	0.02955	6	0.99462	0.05527	4	1.01789	0.03411	4	1.09636	0.02371	4	1.0658	0.04362	4	1.03808	0.04097	4
2020	0.99597	0.02171	6	1.09879	0.01367	6	0.87618	0.02303	4	1.01259	0.01777	6	1.00618	0.04697	4	1.01322	0.03649	4	1.08446	0.00871	4	1.05771	0.03855	4	1.06038	0.02296	4
2121	0.97253	0.0214	6	1.08069	0.0106	6	0.85305	0.02638	4	1.00602	0.01695	6	0.97946	0.06745	4	0.98617	0.03916	4	1.0628	0.01301	4	1.02726	0.04572	4	1.01348	0.03643	4
2222	0.98795	0.02467	6	1.08386	0.01151	6	0.86194	0.02851	4	0.98477	0.03053	6	1.00841	0.06287	4	0.99389	0.04298	4	1.08074	0.019	4	1.05261	0.04596	4	1.01384	0.03806	4
2323	1.004	0.02296	6	1.08538	0.01351	6	0.85967	0.02739	4	1.00392	0.0246	6	0.99941	0.06494	4	0.99765	0.04126	4	1.09401	0.0111	4	1.03709	0.04547	4	1.03256	0.03335	4
2424	0.98455	0.03212	6	1.07467	0.02254	6	0.83203	0.02094	4	0.98452	0.02694	6	0.95611	0.0585	4	0.9717	0.03234	4	1.05094	0.01805	4	1.01028	0.03355	4	1.00162	0.02596	4
2525	0.99947	0.01941	6	1.09236	0.03109	6	0.86634	0.01535	4	1.01604	0.0142	6	0.99549	0.05315	4	1.00701	0.02911	4	1.10548	0.0238	4	1.06167	0.03271	4	1.04195	0.01517	4
2626	0.97394	0.01882	6	1.08263	0.00409	6	0.85799	0.02597	4	0.98586	0.02878	6	1.00516	0.07455	4	0.98434	0.03825	4	1.08869	0.01669	4	1.03778	0.04316	4	1.02646	0.04073	4

## Sheet: TrPPO1
	Gsi			Gso			Gst			Gsz			Gs			Gsq			Gs15			Gs12			Gs13
Time (s)	mean	SEM	n	mean	SEM	n	mean	SEM	n	mean	SEM	n	mean	SEM	n	mean	SEM	n	mean	SEM	n	mean	SEM	n	mean	SEM	n
-202	0.98398	0.01271	6	0.98951	0.01785	6	0.97044	0.08395	2	0.94269	0.03183	6	1.06424	0.06901	2	1.01882	0.073	2	1.03717	0.00468	2	0.94952	0.04284	2	0.9966	0.09315
-101	1.00246	0.01239	6	1.0198	0.01891	6	1.01099	0.0456	2	0.99262	0.0201	6	0.97754	0.01388	2	1.03626	0.03595	2	1.0286	0.00503	2	1.06537	0.00168	2	1.00268	0.01512
0	1.01356	0.0158	6	0.99069	0.02371	6	1.01857	0.03835	2	1.06469	0.02191	6	0.95822	0.05512	2	0.94492	0.03705	2	0.93423	0.000347406	2	0.98511	0.04116	2	1.00072	0.07803
101	1.02568	0.02847	6	0.99793	0.0186	6	1.17993	0.16742	2	1.05687	0.05349	6	0.8911	0.12884	2	1.00627	0.06716	2	0.97474	0.08977	2	1.02731	0.11572	2	0.97389	0.05416
202	1.23837	0.04798	6	1.12527	0.03915	6	1.54836	0.06489	2	1.49802	0.06237	6	0.97004	0.00194	2	0.96466	0.01445	2	1.08982	0.06463	2	0.97854	0.03561	2	0.98689	0.04455
303	1.39483	0.07961	6	1.17257	0.04859	6	1.43025	0.02105	2	1.88549	0.13855	6	1.01081	0.09762	2	1.03664	0.03056	2	1.04927	0.03242	2	1.06353	0.03829	2	1.02009	0.0088
404	1.28158	0.0703	6	1.15266	0.0358	6	1.31615	0.02676	2	1.80673	0.15089	6	0.85422	0.0419	2	0.99994	0.01705	2	1.0028	0.10162	2	1.06503	0.10535	2	1.03591	0.02396
505	1.15005	0.05187	6	1.10629	0.03769	6	1.24022	0.07469	2	1.53674	0.09514	6	0.90696	0.10817	2	1.04703	0.03297	2	1.03752	0.1029	2	1.09286	0.08085	2	0.98741	0.0318
606	1.09241	0.04129	6	1.10404	0.04196	6	1.1371	0.11904	2	1.39288	0.07819	6	0.95639	0.07182	2	1.01236	0.04782	2	0.98079	0.05941	2	1.07523	0.14562	2	0.98151	0.01259
707	1.15667	0.02974	6	1.13424	0.03379	6	1.18211	0.04298	2	1.31692	0.04896	6	0.91239	0.00139	2	1.10232	0.03322	2	1.03936	0.0906	2	1.13163	0.11125	2	1.11251	0.02922
808	1.09467	0.01705	6	1.09963	0.02093	6	1.13228	0.07188	2	1.23589	0.03074	6	0.91855	0.00763	2	1.0532	0.0296	2	1.06091	0.07727	2	1.13752	0.09851	2	1.05883	0.03082
909	1.07194	0.0278	6	1.06079	0.0282	6	1.1328	0.07103	2	1.15631	0.03303	6	0.97648	0.13746	2	1.06563	0.0344	2	1.13573	0.11507	2	1.12822	0.14995	2	1.06825	0.06327
1010	1.09675	0.03393	6	1.1022	0.02829	6	1.1051	0.02641	2	1.14364	0.02916	6	0.99049	0.09518	2	1.06518	0.05888	2	1.07539	0.06842	2	1.11057	0.05411	2	1.06471	0.0102
1111	1.12182	0.04058	6	1.07976	0.04382	6	1.16388	0.08288	2	1.1722	0.02705	6	1.05648	0.08296	2	1.1537	0.06107	2	1.06349	0.12867	2	1.19794	0.12513	2	1.08984	0.05433
1212	1.09796	0.0389	6	1.08879	0.03057	6	1.15022	0.02234	2	1.17989	0.02972	6	1.0354	0.08402	2	1.12788	0.06554	2	1.13062	0.07516	2	1.12332	0.11475	2	1.08549	0.0256
1313	1.05296	0.02384	6	1.07061	0.02779	6	1.16796	0.11365	2	1.11741	0.01549	6	0.91406	0.11025	2	1.09198	0.06075	2	1.12853	0.04858	2	1.13145	0.10523	2	1.02544	0.02753
1414	1.05625	0.0457	6	1.05124	0.01614	6	1.13799	0.08687	2	1.11924	0.04301	6	1.02736	0.04194	2	1.17274	0.0903	2	1.11538	0.16144	2	1.20637	0.14786	2	1.07869	0.0578
1515	1.09869	0.02183	6	1.09024	0.02656	6	1.14489	0.11377	2	1.15545	0.02029	6	0.95212	0.05384	2	1.10224	0.0205	2	1.09346	0.0969	2	1.15619	0.07495	2	1.12617	0.02674
1616	1.12048	0.03163	6	1.10328	0.02118	6	1.09239	0.12707	2	1.1139	0.02401	6	1.03331	0.05294	2	1.04829	0.0654	2	1.06755	0.09101	2	1.21266	0.11548	2	1.08064	0.01736
1717	1.05972	0.02281	6	1.07172	0.01863	6	1.07672	0.04838	2	1.12168	0.02186	6	0.94897	0.07686	2	1.10809	0.00618	2	1.1125	0.03195	2	1.14562	0.11565	2	1.05868	0.01565
1818	1.09328	0.02936	6	1.08441	0.02552	6	1.13535	0.07205	2	1.11888	0.03128	6	0.96832	0.01949	2	1.06203	0.00863	2	1.09998	0.06738	2	1.17383	0.09254	2	1.05389	0.00378
1919	1.07321	0.0274	6	1.07509	0.01933	6	1.10368	0.06692	2	1.12844	0.01088	6	0.99778	0.08525	2	1.12211	0.04742	2	1.16117	0.09817	2	1.18397	0.09529	2	1.1054	0.01299
2020	1.0745	0.01949	6	1.09862	0.03842	6	1.14397	0.04615	2	1.11772	0.0205	6	1.05362	0.08827	2	1.13437	0.01119	2	1.11389	0.15619	2	1.18432	0.11781	2	1.02333	0.00467
2121	1.03645	0.02627	6	1.09602	0.03399	6	1.07552	0.10423	2	1.1322	0.02358	6	1.01312	0.09255	2	1.08397	0.06609	2	1.10161	0.15773	2	1.1411	0.13815	2	1.0386	0.01059
2222	1.08198	0.04693	6	1.08442	0.03188	6	1.09768	0.0812	2	1.11557	0.03435	6	0.95858	0.04229	2	1.08481	0.01974	2	1.10763	0.1517	2	1.12024	0.09492	2	1.02614	0.01119
2323	1.08904	0.03113	6	1.11191	0.02165	6	1.0823	0.07001	2	1.11633	0.01629	6	0.99551	0.0154	2	1.10801	0.01552	2	1.07811	0.05136	2	1.14718	0.08125	2	1.0685	0.04049
2424	1.03905	0.03172	6	1.07424	0.01916	6	1.129	0.10584	2	1.06038	0.02537	6	0.9297	0.04354	2	1.12916	0.08401	2	1.0882	0.11902	2	1.16319	0.12877	2	1.0723	0.0507
2525	1.09427	0.02744	6	1.11174	0.02797	6	1.12302	0.07654	2	1.11934	0.03803	6	1.01177	0.04861	2	1.09759	0.09889	2	1.14626	0.19635	2	1.13421	0.1291	2	1.14457	0.06359
2626	1.09858	0.03258	6	1.09994	0.03447	6	1.16048	0.07702	2	1.09659	0.02919	6	1.01908	0.10443	2	1.08291	0.05831	2	1.12238	0.08149	2	1.24587	0.1782	2	1.14433	0.04911

## Sheet: AsOPN3
	Gsi			Gso			Gst			Gsz			Gs			Gsq			Gs15			Gs12			Gs13
Time (s)	mean	SEM	n	mean	SEM	n	mean	SEM	n	mean	SEM	n	mean	SEM	n	mean	SEM	n	mean	SEM	n	mean	SEM	n	mean	SEM	n
-202	0.96083	0.0121	6	0.89816	0.03946	6	0.96504	0.01638	4	0.91642	0.02909	6	1.01739	0.00128	4	0.99898	0.01809	4	0.97388	0.01358	4	0.99575	0.01741	4	0.96413	0.02511	4
-101	1.02108	0.00721	6	1.04439	0.01143	6	1.00708	0.02152	4	1.03358	0.01156	6	0.99101	0.03532	4	0.9938	0.02689	4	0.99098	0.02131	4	0.99281	0.02165	4	0.99119	0.03389	4
0	1.01809	0.01814	6	1.05745	0.04221	6	1.02788	0.03282	4	1.05	0.03555	6	0.99161	0.03546	4	1.00722	0.02036	4	1.03514	0.0201	4	1.01144	0.01136	4	1.04468	0.01969	4
101	3.99969	0.39396	6	3.3624	0.22635	6	2.54523	0.14985	4	0.97767	0.02569	6	0.6241	0.02863	4	0.60814	0.02742	4	0.52096	0.05939	4	0.598	0.04978	4	0.60119	0.04325	4
202	8.51987	0.23722	6	6.68152	0.13817	6	5.47484	0.50762	4	1.07196	0.05897	6	0.58883	0.0318	4	0.43475	0.03115	4	0.3379	0.03952	4	0.40578	0.01069	4	0.40182	0.00918	4
303	11.1686	0.25946	6	8.75823	0.32986	6	7.32777	0.89105	4	1.17881	0.08451	6	0.61194	0.03337	4	0.39452	0.04529	4	0.27855	0.03542	4	0.34928	0.01723	4	0.35952	0.00935	4
404	12.5171	0.59894	6	9.89234	0.55877	6	8.53737	1.25514	4	1.27349	0.09988	6	0.64946	0.04858	4	0.40578	0.04337	4	0.28072	0.038	4	0.34935	0.01186	4	0.35025	0.01955	4
505	12.4805	0.47661	6	10.0471	0.56583	6	8.59709	1.17014	4	1.29294	0.09871	6	0.67299	0.06724	4	0.39094	0.05598	4	0.27684	0.03447	4	0.34133	0.01954	4	0.33804	0.0053	4
606	12.8661	0.5446	6	10.513	0.75203	6	9.0575	1.36998	4	1.39012	0.11719	6	0.71703	0.06657	4	0.41332	0.0553	4	0.29209	0.03472	4	0.36553	0.01877	4	0.35875	0.0083	4
707	12.2357	0.23575	6	10.0639	0.49084	6	8.38584	0.98058	4	1.40174	0.11924	6	0.70907	0.06007	4	0.42311	0.05804	4	0.30146	0.02498	4	0.36573	0.02882	4	0.35637	0.011	4
808	11.68	0.25174	6	9.77793	0.62047	6	8.33431	1.1192	4	1.42187	0.13355	6	0.70154	0.05131	4	0.43381	0.05018	4	0.33077	0.03305	4	0.39013	0.01773	4	0.38196	0.00839	4
909	11.3569	0.25076	6	9.55258	0.42315	6	7.99079	0.80593	4	1.46349	0.13129	6	0.74906	0.07554	4	0.46672	0.05648	4	0.3685	0.0237	4	0.41176	0.03259	4	0.40224	0.01265	4
1010	10.9354	0.25707	6	9.2864	0.50005	6	7.83475	0.83011	4	1.50755	0.15455	6	0.78514	0.04237	4	0.47261	0.05368	4	0.39238	0.0264	4	0.44048	0.02796	4	0.42595	0.01581	4
1111	10.3567	0.28416	6	8.85502	0.441	6	7.54425	0.77917	4	1.51942	0.16678	6	0.76687	0.03659	4	0.4984	0.05314	4	0.43704	0.02969	4	0.47132	0.02001	4	0.4737	0.00751	4
1212	9.68778	0.28409	6	8.34711	0.39559	6	7.10758	0.68355	4	1.52574	0.17978	6	0.79567	0.04396	4	0.51017	0.04521	4	0.45908	0.03091	4	0.47634	0.02787	4	0.48545	0.01462	4
1313	9.29783	0.36335	6	8.03997	0.33224	6	6.88696	0.54173	4	1.55746	0.1908	6	0.82453	0.04561	4	0.53399	0.0475	4	0.50759	0.03127	4	0.52429	0.02766	4	0.5166	0.0152	4
1414	8.7688	0.40792	6	7.63733	0.32179	6	6.55086	0.4617	4	1.55843	0.19849	6	0.83717	0.03958	4	0.56136	0.04101	4	0.53554	0.02937	4	0.55573	0.03441	4	0.54714	0.0163	4
1515	8.37409	0.4869	6	7.32471	0.27262	6	6.23909	0.39692	4	1.59168	0.21377	6	0.85117	0.02319	4	0.58762	0.03054	4	0.56134	0.02811	4	0.59938	0.02811	4	0.57165	0.01459	4
1616	7.78941	0.51175	6	6.83469	0.18805	6	5.93684	0.28747	4	1.56693	0.21611	6	0.8447	0.04115	4	0.6021	0.02778	4	0.60049	0.03373	4	0.6055	0.02491	4	0.60238	0.01596	4
1717	7.49766	0.6011	6	6.5728	0.15252	6	5.69749	0.16582	4	1.59275	0.21898	6	0.86048	0.02718	4	0.63536	0.02292	4	0.63176	0.0241	4	0.63838	0.02949	4	0.6329	0.02339	4
1818	7.0286	0.64796	6	6.13867	0.15028	6	5.3156	0.08135	4	1.56477	0.21457	6	0.84657	0.04092	4	0.62786	0.02715	4	0.64971	0.02149	4	0.65889	0.02088	4	0.6308	0.01057	4
1919	6.62547	0.64547	6	5.85432	0.18799	6	5.15531	0.12431	4	1.57341	0.23141	6	0.86314	0.02817	4	0.66925	0.02976	4	0.69096	0.03432	4	0.67707	0.02932	4	0.65978	0.01525	4
2020	6.28408	0.66332	6	5.54459	0.17639	6	4.90106	0.10665	4	1.5616	0.22742	6	0.82708	0.02538	4	0.67024	0.02437	4	0.71006	0.036	4	0.70033	0.034	4	0.68489	0.02144	4
2121	5.84252	0.63775	6	5.18686	0.13563	6	4.67908	0.11352	4	1.54382	0.23729	6	0.8391	0.02013	4	0.69507	0.01802	4	0.70762	0.01322	4	0.70701	0.02676	4	0.69344	0.01642	4
2222	5.65422	0.64496	6	5.00279	0.18249	6	4.54226	0.11617	4	1.54872	0.23373	6	0.83863	0.02534	4	0.70917	0.00891	4	0.73636	0.01696	4	0.73166	0.02817	4	0.72526	0.01815	4
2323	5.33773	0.62267	6	4.82106	0.16837	6	4.3848	0.12543	4	1.57109	0.25499	6	0.8822	0.03332	4	0.73184	0.02568	4	0.76286	0.02905	4	0.75272	0.02796	4	0.73514	0.0319	4
2424	5.04695	0.60995	6	4.55499	0.18333	6	4.23371	0.19643	4	1.54011	0.24928	6	0.89406	0.03325	4	0.73581	0.02668	4	0.77619	0.02371	4	0.77717	0.02265	4	0.76871	0.03009	4
2525	4.82929	0.60714	6	4.3958	0.2033	6	4.03605	0.19389	4	1.539	0.24451	6	0.84862	0.02366	4	0.74404	0.02358	4	0.79373	0.02599	4	0.77414	0.02394	4	0.75112	0.03066	4
2626	4.56752	0.6077	6	4.17167	0.2205	6	3.84794	0.24547	4	1.51276	0.23564	6	0.86326	0.00485	4	0.75024	0.02171	4	0.78846	0.01449	4	0.77797	0.02409	4	0.76845	0.02147	4

## Sheet: DrPPO1
	Gsi			Gso			Gst			Gsz			Gs			Gsq			Gs15			Gs12			Gs13
Time (s)	mean	SEM	n	mean	SEM	n	mean	SEM	n	mean	SEM	n	mean	SEM	n	mean	SEM	n	mean	SEM	n	mean	SEM	n	mean	SEM	n
-202	1.00327	0.01454	6	0.98113	0.00826	6	1.01075	0.01901	4	0.90672	0.01112	6	1.00455	0.0465	4	0.99189	0.0085	4	1.00689	0.0134	4	0.96886	0.01854	4	0.93734	0.01624
-101	1.00569	0.01021	6	1.00248	0.00923	6	0.98319	0.02064	4	0.99989	0.0118	6	0.9818	0.01649	4	0.99648	0.01589	4	0.97981	0.0106	4	0.98712	0.01337	4	0.97874	0.01337
0	0.99104	0.01251	6	1.01639	0.00635	6	1.00606	0.01962	4	1.09339	0.00936	6	1.01365	0.05296	4	1.01163	0.00977	4	1.01331	0.00644	4	1.04402	0.02029	4	1.08393	0.0124
101	1.60886	0.2578	6	1.60556	0.24007	6	2.77277	0.48681	4	1.52306	0.20453	6	0.90925	0.01752	4	0.87226	0.01984	4	0.90345	0.02896	4	0.90808	0.01114	4	0.92709	0.02396
202	1.97431	0.16483	6	1.98906	0.15049	6	2.85922	0.27703	4	1.84261	0.09076	6	0.95857	0.02107	4	0.94905	0.0189	4	1.0112	0.02212	4	1.01546	0.01794	4	1.06574	0.01298
303	1.83834	0.12696	6	1.92098	0.10602	6	2.36993	0.20821	4	1.77353	0.04131	6	0.9349	0.01556	4	1.02717	0.02478	4	1.01987	0.03002	4	1.09295	0.00877	4	1.1095	0.01082
404	1.6652	0.11209	6	1.71383	0.08193	6	2.00611	0.15449	4	1.58335	0.04536	6	0.94459	0.0212	4	1.07187	0.0367	4	1.07271	0.02626	4	1.12337	0.03585	4	1.14532	0.01292
505	1.50521	0.10677	6	1.59651	0.09153	6	1.78642	0.12424	4	1.42945	0.06341	6	0.97957	0.02713	4	1.08137	0.01751	4	1.05817	0.01752	4	1.13656	0.02504	4	1.12163	0.0061
606	1.42447	0.10561	6	1.52396	0.09345	6	1.6391	0.1225	4	1.37797	0.05302	6	0.94896	0.02894	4	1.06827	0.02265	4	1.07362	0.02117	4	1.17602	0.02732	4	1.12002	0.0266
707	1.37124	0.09854	6	1.47616	0.07965	6	1.55718	0.08834	4	1.33877	0.04732	6	0.95112	0.02997	4	1.08072	0.02382	4	1.06708	0.0169	4	1.16431	0.02337	4	1.17456	0.01964
808	1.2978	0.0948	6	1.39629	0.08119	6	1.48053	0.06659	4	1.28146	0.05437	6	0.93929	0.04928	4	1.08729	0.03002	4	1.05383	0.02306	4	1.15583	0.03121	4	1.15123	0.02173
909	1.32277	0.08131	6	1.38063	0.07315	6	1.43979	0.04724	4	1.28436	0.04846	6	0.9741	0.03881	4	1.07728	0.02237	4	1.0807	0.01396	4	1.17722	0.04682	4	1.16753	0.00625
1010	1.27556	0.06909	6	1.36705	0.06623	6	1.40298	0.03474	4	1.27239	0.03711	6	0.94517	0.03169	4	1.06589	0.0447	4	1.08725	0.03224	4	1.17141	0.05552	4	1.16089	0.02475
1111	1.24516	0.07746	6	1.33866	0.0696	6	1.35405	0.02972	4	1.23441	0.04546	6	0.97358	0.02298	4	1.0777	0.03097	4	1.09032	0.00956	4	1.17703	0.03803	4	1.14699	0.00953
1212	1.19545	0.078	6	1.27526	0.0758	6	1.28066	0.03956	4	1.17406	0.03637	6	0.93694	0.04918	4	1.03562	0.03025	4	1.05447	0.01756	4	1.14287	0.0432	4	1.10197	0.00913
1313	1.2341	0.0579	6	1.32441	0.03729	6	1.28559	0.02314	4	1.19184	0.02324	6	0.93613	0.01876	4	1.02604	0.0276	4	1.0373	0.01214	4	1.12178	0.03142	4	1.12354	0.01041
1414	1.21225	0.07212	6	1.29079	0.05399	6	1.23578	0.03205	4	1.18083	0.03114	6	0.93351	0.03586	4	1.05524	0.03758	4	1.07386	0.02829	4	1.16151	0.04898	4	1.1223	0.02469
1515	1.1968	0.05473	6	1.27022	0.05642	6	1.22867	0.02535	4	1.17089	0.03479	6	0.93517	0.03581	4	1.03656	0.03348	4	1.05331	0.02465	4	1.15977	0.03669	4	1.132	0.0144
1616	1.17821	0.06025	6	1.26737	0.05234	6	1.19464	0.04191	4	1.13578	0.03076	6	0.90074	0.04579	4	1.03393	0.04048	4	1.0629	0.03393	4	1.13673	0.03316	4	1.11412	0.03825
1717	1.16644	0.06444	6	1.23644	0.05775	6	1.1576	0.02806	4	1.12489	0.03302	6	0.95546	0.03368	4	1.03448	0.0324	4	1.0543	0.02536	4	1.14094	0.04846	4	1.10105	0.02732
1818	1.16119	0.06209	6	1.26392	0.06235	6	1.16283	0.01788	4	1.14524	0.02706	6	0.95872	0.01131	4	1.03627	0.04256	4	1.06601	0.02136	4	1.12861	0.03605	4	1.1222	0.00465
1919	1.16692	0.054	6	1.24964	0.03388	6	1.16308	0.03101	4	1.12032	0.0256	6	0.95489	0.03087	4	1.04146	0.03969	4	1.07057	0.01012	4	1.13333	0.04541	4	1.11092	0.02673
2020	1.11952	0.06235	6	1.20562	0.06343	6	1.13664	0.02721	4	1.08284	0.04086	6	0.92683	0.04211	4	1.01096	0.02866	4	1.03842	0.01851	4	1.148	0.05685	4	1.0919	0.01764
2121	1.14746	0.03733	6	1.19321	0.04504	6	1.11231	0.02913	4	1.10342	0.02445	6	0.94018	0.01724	4	1.01163	0.04588	4	1.08039	0.02313	4	1.12203	0.04805	4	1.09878	0.00449
2222	1.14204	0.05808	6	1.20325	0.03749	6	1.1065	0.03318	4	1.09633	0.02795	6	0.92704	0.02916	4	1.01984	0.03753	4	1.0703	0.01472	4	1.1286	0.03832	4	1.1023	0.01093
2323	1.13004	0.04965	6	1.22195	0.05143	6	1.09906	0.03055	4	1.07472	0.03658	6	0.94586	0.04412	4	1.00498	0.03521	4	1.05146	0.01449	4	1.11716	0.04506	4	1.08382	0.01084
2424	1.12646	0.0576	6	1.18591	0.05789	6	1.07776	0.02053	4	1.0692	0.02771	6	0.96878	0.02092	4	1.01399	0.02492	4	1.09604	0.01126	4	1.11793	0.02732	4	1.09265	0.02366
2525	1.11976	0.04869	6	1.17673	0.05415	6	1.05889	0.02738	4	1.07467	0.03333	6	0.95623	0.01075	4	1.01967	0.04992	4	1.0618	0.00717	4	1.11134	0.04974	4	1.10423	0.01453
2626	1.10104	0.04768	6	1.18346	0.05254	6	1.04882	0.02207	4	1.03928	0.03174	6	0.92998	0.05661	4	1.00264	0.03505	4	1.05281	0.00879	4	1.10721	0.03208	4	1.07989	0.01931
