# Supplementary material for: A bistable inhibitory optoGPCR for multiplexed optogenetic control of neural circuits
Source: Nat Methods. 2024 May 29;21(7):1275–87. doi: 10.1038/s41592-024-02285-8 (PMC11239505; doi:10.1038/s41592-024-02285-8)
Supplement: Supplementary file 13 — Statistical source data. [file 41592_2024_2285_MOESM13_ESM.xlsx]

## Sheet: EDF 3c
	mScarlet (RFU/pixel)																n	Mean	SEM
DrPPO1	47.3399	74.2005	68.7224	62.6749	52.1132	26.479	42.9289	22.972	42.5044	25.0393							10	46.4975	5.77223
AsOPN3	39.0173	40.3198	32.3822	29.9374	59.8268	55.6842	52.1906	57.0842	69.4009	35.5945							10	47.1438	4.234
TrPPO1	28.8507	37.1024	40.1618	29.3463	25.1973	38.2326	22.7029	24.0589	28.0083	11.1398	8.76872						11	26.6882	3.05202
PdCO	40.1878	38.8133	38.0874	20.7866	53.2436	19.9848	56.5691	53.4413	51.1911	13.0015	31.0897	35.1827	22.4203	45.2418	37.4475	27.05	16	36.4836	3.33862
LcPPO	33.7876	18.9782	22.526	14.2142	29.9659	23.9384	16.2723	20.1656	40.7948	75.8465	23.6905						11	29.1073	5.23299
HsOPN5m	11.6992	10.6937	14.6706	40.2446	41.3125	20.7653	16.3162	15.2779	10.7256	8.76632	43.9735	22.4973					12	21.4119	3.74741
GgOPN5m	14.4385	20.0908	15.8728	30.319	20.6363	10.5207	13.2548	18.76	19.5671	37.3133	19.0312	16.6627					12	19.7056	2.13684
OlTMT1A	10.7068	10.392	10.3085	21.2993	10.051	19.5733	12.8692	10.8106	9.45621	16.0395	11.0176	15.5009					12	13.1687	1.15646
TrPPO2	15.4476	10.7504	15.8354	28.0046	7.95757	16.1863	15.0964	21.8067	8.09085	15.4424	9.25204	17.4627					12	15.1111	1.67944
BbOPN	26.4542	10.8162	13.0021	15.5456	14.7119	13.287	10.8151	12.0975	10.5618	10.2206							10	13.7512	1.52349
GgOPN5l1	4.84766	2.93888	6.01958	4.7171	5.82922	6.07044	6.08699	3.32252	3.16551	6.49803	3.80644	6.20823					12	4.95922	0.38626
	EYFP (RFU/pixel)																n	Mean	SEM
DrPPO1	11.9923	14.5981	18.009	6.69215	8.12894	2.7287	6.03461	1.40269	9.85385	2.88303							10	8.23233	1.71799
AsOPN3	19.6116	17.1746	21.366	15.0764	22.8533	17.7051	22.1148	24.6479	16.1033	42.0182							10	21.8671	2.44688
TrPPO1	15.5894	15.4514	16.9201	12.5417	6.63434	14.3638	15.3835	7.727	8.97801	10.2254	9.17064						11	12.0896	1.10198
PdCO	15.8301	15.2999	29.7442	14.9802	23.0413	34.1986	26.3084	20.2429	15.9539	9.42225	37.2984	23.2833	19.619	34.21	25.2662	39.4616	16	24.01	2.23595
LcPPO	25.6374	20.6554	15.2438	12.9665	16.4366	14.5069	19.9102	17.4726	19.3446	19.8967	10.3025						11	17.4885	1.27445
HsOPN5m	12.418	7.86527	19.9958	26.873	57.3573	22.0878	8.09805	12.7691	11.4419	19.5509	16.7566	15.6802					12	19.2412	3.8352
GgOPN5m	21.6901	19.6438	24.9786	55.3425	39.213	11.021	9.15301	11.9679	25.3798	33.1716	27.9483	22.4568					12	25.1639	3.75425
OlTMT1A	37.8583	29.895	21.6255	28.5948	16.1271	18.5402	18.9829	21.2449	12.6877	17.5558	12.8594	12.2414					12	20.6844	2.26646
TrPPO2	64.9981	40.3006	65.9057	47.2924	25.8021	34.2977	46.8072	45.3161	23.6337	19.1191	18.8135	36.2324					12	39.0432	4.6171
BbOPN	44.8757	32.9233	27.6833	46.5641	52.657	43.0816	40.3184	26.4162	37.9015	26.6909							10	37.9112	2.90758
GgOPN5l1	36.0002	26.9128	36.4825	39.0209	32.3818	19.6715	30.4949	33.2085	28.8263	52.7826	27.1072	40.3841					12	33.6061	2.41899
	Membrane fluo. mScarlet (a.u.)																n	Mean	SEM
DrPPO1	2.2839	4.0874	2.4364	3.4864	3.5659	2.5451	3.0208	2.30117	2.0273	2.1646							10	2.7919	0.22302
AsOPN3	1.9521	2.0172	1.4403	1.3047	1.9598	2.0802	1.461	1.9717	2.3832	1.2031							10	1.77733	0.12404
TrPPO1	1.6697	2.0656	2.2167	1.6483	1.9914	2.3371	1.3131	1.7834	2.1074	0.9531	0.8591						11	1.72226	0.15007
PdCO	1.6511	1.9355	1.3503	1.256	1.6256	1.0538	2.538	2.32925	2.2498	1.09123	1.074	1.7926	1.2912	1.878	1.7729	1.1838	16	1.62957	0.11838
LcPPO	1.4406	0.9802	1.4799	1.0342	1.7341	1.3617	0.9639	1.065	1.913	2.8066	1.5552						11	1.48495	0.16293
HsOPN5m	1.0042	1.0165	0.8713	1.95014	1.415	1.27785	1.2246	1.2234	1.0089	0.8235	2.8121	1.5836					12	1.35092	0.1616
GgOPN5m	0.8123	1.0593	0.8723	1.0272	0.9168	0.84	1.1532	1.4334	1.1123	1.6302	1.0398	0.9434					12	1.07002	0.07046
OlTMT1A	0.7356	0.7172	0.7713	0.8765	0.9152	1.166	0.7981	0.7548	0.8455	0.9705	0.9932	1.0663					12	0.88418	0.04094
TrPPO2	0.6913	0.7425	0.7278	0.8499	0.7592	0.8279	0.8322	0.8542	0.7661	1.0412	0.8924	0.960148					12	0.82874	0.02924
BbOPN	0.8949	0.6594	0.7354	0.7706	0.7245	0.6896	0.6951	0.754	0.7009	0.778151							10	0.74026	0.02093
GgOPN5l1	0.6329	0.6604	0.6815	1.0865	0.7401	0.6754	0.6073	0.6443	0.8244	0.6551	0.5958	0.6252					12	0.70241	0.03927
	Expression index																n	Mean	SEM
DrPPO1	0.59576	0.67121	0.58472	0.80705	0.73012	0.81315	0.75351	0.88491	0.6236	0.7935							10	0.72575	0.03252
AsOPN3	0.33099	0.40256	0.20496	0.33014	0.44719	0.5175	0.40476	0.39686	0.62333	-0.08277							10	0.35755	0.06043
TrPPO1	0.29841	0.41198	0.40716	0.40118	0.58316	0.45381	0.19218	0.51381	0.51452	0.0428	-0.0224						11	0.34515	0.05948
PdCO	0.43482	0.43452	0.123	0.16234	0.39591	-0.26233	0.36513	0.45055	0.52479	0.15962	-0.09079	0.20353	0.06663	0.13885	0.19424	-0.18661	16	0.19464	0.05852
LcPPO	0.13715	-0.04232	0.19281	0.04591	0.29156	0.24532	-0.10054	0.07155	0.35668	0.58437	0.39384						11	0.19785	0.06131
HsOPN5m	-0.0298	0.1524	-0.15361	0.19923	-0.16261	-0.03086	0.33661	0.08945	-0.03231	-0.38085	0.44816	0.17856					12	0.0512	0.06648
GgOPN5m	-0.20072	0.01125	-0.2229	-0.29212	-0.31039	-0.02323	0.18305	0.22104	-0.12932	0.05876	-0.18981	-0.14811					12	-0.08688	0.05092
OlTMT1A	-0.55908	-0.4841	-0.35439	-0.14622	-0.23211	0.0271	-0.19194	-0.32551	-0.14593	-0.04513	-0.07714	0.11749					12	-0.20141	0.05823
TrPPO2	-0.61595	-0.57884	-0.61255	-0.25616	-0.52858	-0.35875	-0.51226	-0.35025	-0.48993	-0.10638	-0.34068	-0.34956					12	-0.42499	0.04528
BbOPN	-0.25826	-0.50543	-0.36085	-0.49942	-0.56324	-0.52857	-0.57699	-0.37178	-0.56413	-0.44621							10	-0.46749	0.03357
GgOPN5l1	-0.76265	-0.8031	-0.71674	-0.7843	-0.69489	-0.52836	-0.66721	-0.8181	-0.8021	-0.78077	-0.75374	-0.73351					12	-0.73712	0.02317

## Sheet: EDF 3e
Opsin	Gi (GSX)	Go (GSX)	GIRK HEK	GIRK AAV	mscarlet membrane	expression index
DrPPO1	0.27406	0.26591	0.06118	1	1	1
AsOPN3	1	0.87885	0.67603	1	0.6366	0.78664
TrPPO1	0.1337	0.08014	0.48374	1	0.61688	0.77945
PdCO	0.0484	0.1128	1	1	0.58368	0.69224
LcPPO	0.30594	0.44423	0.50128	1	0.53188	0.6941
HsOPN5m	0.03358	0.034	0.09255	0	0.48387	0.60912
GgOPN5m	0.05087	0.04573	0.17561	0	0.38326	0.52912
OlTMT1A	0.05648	1	0.14027	1	0.3167	0.46275
TrPPO2	0.0933	0.32731	0.13235	1	0.29684	0.33319
BbOPN	0.16219	0.17625	0.00362	0	0.26514	0.30857
GgOPN5l1	n.d.	n.d.	0.02109	0	0.25159	0.15233
