# Supplementary material for: A bistable inhibitory optoGPCR for multiplexed optogenetic control of neural circuits
Source: Nat Methods. 2024 May 29;21(7):1275–87. doi: 10.1038/s41592-024-02285-8 (PMC11239505; doi:10.1038/s41592-024-02285-8)
Supplement: Supplementary file 14 — Statistical source data. [file 41592_2024_2285_MOESM14_ESM.xlsx]

## Sheet: EDF 4c,d 
	panel c										panel d
Opsin	time (s)	EPSC1 (normalized)									Opsin	N	Mean	SEM	Opsin	N	Mean	SEM
TrPPO2	0	1.0143	1.1034	0.9947	1.0397	1.0646	1.119	1.1104	0.9908		TrPPO2	8	1.05461	0.01854	control	8	0.97547	0.05152
	5	1.0294	1.0513	1.0453	1.1058	1.0553	1.1819	1.0418	0.9114			8	1.05278	0.02679		8	1.18433	0.07319
	10	1.0062	1.1309	1.0152	1.1607	1.0458	1.1117	1.0625	1.0136			8	1.06833	0.02094		8	1.03315	0.0325
	15	1.0412	1.1639	1.0196	1.1845	1.024	1.1157	1.0413	1.0008			8	1.07388	0.025		8	0.99695	0.03552
	20	0.9104	1.1345	1.0178	1.0947	1.0332	1.0532	0.9963	0.9582			8	1.02479	0.02542		8	1.02376	0.01866
	25	1.0991	0.8635	1.0398	1.1059	1.0242	1.0217	1.0253	0.968			8	1.01844	0.02714		8	1.04054	0.0189
	30	0.9522	1.0504	0.9741	1.1061	1.0174	0.992	1.0237	1.0478			8	1.02046	0.01723		8	1.00996	0.03932
	35	1.0409	1.2016	1.026	0.9531	1.0181	1.0082	0.9959	0.9595			8	1.02541	0.02741		8	1.02308	0.02654
	40	0.9477	1.0209	0.9524	1.0009	0.989	1.0478	1.0447	1.0385			8	1.00524	0.01408		8	0.99212	0.04582
	45	0.9802	0.9201	1.0476	1.0033	1.0036	1.0189	0.9544	0.9799			8	0.9885	0.01392		8	0.98805	0.01409
	50	1.0594	0.9712	0.9779	1.0712	1.0043	0.9839	0.9574	1.0018			8	1.00339	0.01459		8	0.95836	0.03803
	55	0.9719	0.8861	0.9961	0.9716	0.985	0.9412	1.0476	1.0203			8	0.97748	0.01736		8	1.03839	0.03926
	60	0.9591	0.8949	0.9467	1.0209	0.9821	0.9242	0.9922	0.9288			8	0.95611	0.01451		8	0.96507	0.039
	65	0.8621	0.6221	0.9268	0.9635	0.9908	0.956	0.9603	0.9957			8	0.90966	0.04368		8	0.97573	0.02543
	70	0.7378	0.672	0.9416	0.9283	0.9579	0.9474	0.9186	1.0489			8	0.89406	0.04405		8	0.93678	0.02707
	75	0.9054	0.7532	0.9486	0.9792	0.9941	0.9188	0.9192	1.1138			8	0.94154	0.03578		8	1.00508	0.05048
	80	0.8722	0.6552	0.9064	0.9476	0.9554	0.9022	0.9163	0.9387			8	0.88675	0.03444		8	0.98769	0.04117
	85	0.9097	0.6703	0.8972	0.9393	0.9723	0.8891	0.8738	0.9406			8	0.88654	0.03291		8	0.94919	0.03456
	90	0.8514	0.6868	0.9078	0.8331	0.9576	0.9008	0.9044	1.0293			8	0.8839	0.03544		8	0.91425	0.01957
	95	0.8572	0.6825	0.9329	0.9509	0.9609	0.9382	0.9089	0.956			8	0.89844	0.03305		8	0.96044	0.02787
	100	0.8637	0.7915	0.9514	0.899	0.9577	0.8884	0.8753	0.9051			8	0.89151	0.01854		8	0.88943	0.02256
	105	0.8852	0.8397	0.9236	0.9907	0.9344	0.9542	0.8291	0.9298			8	0.91084	0.0197		8	0.89579	0.01108
	110	0.9863	0.7863	0.8735	0.9068	0.9585	0.8983	0.8187	0.9045			8	0.89161	0.02338		8	0.94625	0.06258
	115	0.8731	0.7512	0.9086	0.9732	0.9101	0.8763	0.8102	0.9739			8	0.88458	0.02692		8	0.87294	0.01601
	120	0.8591	0.6871	0.9044	0.9978	0.9134	0.8966	0.7914	0.9283			8	0.87226	0.0336		8	0.93187	0.04552
	125	0.7253	0.7351	0.871	0.97	0.9049	0.8605	0.755	0.9004			8	0.84028	0.03205		8	0.89936	0.04378
	130	0.851	0.6154	0.8483	0.7944	0.8859	0.8702	0.743	0.8882			8	0.81205	0.03306		8	0.92702	0.03773
	135	0.8572	0.802	0.8626	0.8672	0.8816	0.8563	0.7894	0.8999			8	0.85203	0.01335		8	0.86379	0.02764
	140	0.8171	0.4897	0.8776	0.8796	0.8692	0.7744	0.753	0.8963			8	0.79461	0.04736		8	0.85226	0.03037
	145	0.7774	0.6973	0.8557	0.8234	0.8786	0.8569	0.7604	0.9122			8	0.82024	0.025		8	0.85893	0.0372
	150	0.8292	0.5769	0.8829	0.9003	0.8674	0.7874	0.7534	0.9068			8	0.81304	0.03884		8	0.86408	0.02772
	155	0.7278	0.5402	0.8359	0.7317	0.8424	0.7692	0.7624	0.8029			8	0.75156	0.03382		8	0.85142	0.02235
	160	0.8073	0.7063	0.8243	0.8401	0.8605	0.7654	0.7298	0.8339			8	0.79595	0.01975		8	0.88424	0.0381
	165	0.7267	0.4759	0.832	0.9356	0.8431	0.7752	0.6417	0.8931			8	0.76541	0.05286		8	0.85757	0.05793
	170	0.8062	0.3956	0.8817	0.8695	0.8949	0.7386	0.6844	0.8459			8	0.7646	0.05875		8	0.762	0.0481
	175	0.738	0.673	0.8482	0.7875	0.8488	0.7416	0.6389	0.8606			8	0.76708	0.02964		8	0.85127	0.03621
	180	0.7285	0.6477	0.8091	0.8751	0.862	0.7447	0.6302	0.9201			8	0.77717	0.0378		8	0.79914	0.02065
	185	1.0118	0.7617	0.8722	0.9808	0.921	0.7487	0.6848	0.7951			8	0.84701	0.04164		8	0.92755	0.0634
	190	0.7977	0.6229	0.768	0.6873	0.8451	0.6984	0.5546	0.7844			8	0.7198	0.03445		8	0.79762	0.03542
	195	0.7865	0.5408	0.8109	0.7452	0.8272	0.7229	0.5839	0.8581			8	0.73444	0.04072		8	0.81894	0.03875
	200	0.7458	0.5341	0.8047	0.8128	0.8381	0.7177	0.541	0.7907			8	0.72311	0.04266		8	0.79344	0.04094
	205	0.7451	0.5163	0.817	0.8001	0.8379	0.6941	0.5504	0.7858			8	0.71834	0.04342		8	0.79802	0.05002
	210	0.7127	0.5663	0.7793	0.7234	0.7835	0.6767	0.5588	0.7723			8	0.69663	0.03203		8	0.83646	0.04233
	215	0.7665	0.4375	0.8198	0.8233	0.7728	0.6334	0.5382	0.7695			8	0.69513	0.05061		8	0.78066	0.03709
	220	0.6994	0.3886	0.7575	0.776	0.772	0.6316	0.5294	0.8095			8	0.6705	0.05176		8	0.80708	0.04024
	225	0.7711	0.6607	0.8083	0.6978	0.7855	0.6534	0.5495	0.749			8	0.70941	0.03052		8	0.82986	0.03694
	230	0.7628	0.5207	0.7513	0.6907	0.7542	0.6553	0.5384	0.7201			8	0.67419	0.03405		8	0.82324	0.05237
	235	0.733	0.4753	0.8149	0.7159	0.7589	0.6486	0.5309	0.7147			8	0.67403	0.04109		8	0.75507	0.04376
	240	0.6923	0.4178	0.8076	0.7285	0.769	0.6179	0.5091	0.7427			8	0.66061	0.04808		8	0.79742	0.02723
	panel c										panel d
Opsin	time (s)	EPSC1 (normalized)									Opsin	N	Mean	SEM	Opsin	N	Mean	SEM
OlTMT1A	0	1.1815	1.1679	1.0159	0.9712	0.9215	1.0412	0.9965	0.9825		OlTMT1A	8	1.03478	0.03293	control	8	0.96803	0.05284
	5	1.1544	0.9724	0.8744	0.9505	0.939	1.1464	0.9128	1.0085			8	0.9948	0.0367		8	1.16222	0.08122
	10	1.1262	0.7727	0.9486	0.9426	0.9203	0.8929	1.0074	1.0331			8	0.95548	0.03699		8	1.02363	0.03342
	15	1.1302	0.8392	0.9163	0.9959	0.9943	1.0084	0.8747	1.0165			8	0.97194	0.03263		8	0.97051	0.03847
	20	1.1201	0.8757	0.7598	0.985	0.905	0.8265	0.9825	1.0686			8	0.9404	0.04299		8	1.02677	0.01859
	25	0.9693	1.2948	0.895	1.0048	0.8631	1.0495	0.8968	1.0011			8	0.9968	0.0483		8	1.02903	0.0199
	30	1.0601	0.9986	1.098	1.0898	0.8239	0.9983	0.9682	1.0265			8	1.00793	0.03091		8	0.99339	0.04321
	35	1.0969	0.8788	1.2392	0.9951	1.0395	0.9445	1.0268	1.0133			8	1.02926	0.0378		8	1.03399	0.02765
	40	1.0136	1.0896	0.7212	0.8842	0.9171	1.0422	1.0681	1.0566			8	0.97408	0.04441		8	0.98312	0.04572
	45	0.9712	0.9793	1.0436	0.9789	1.032	1.0364	0.8835	0.9825			8	0.98842	0.0183		8	1.00142	0.01996
	50	0.9779	1.1066	1.0857	0.9953	1.0525	0.953	1.0011	1.0016			8	1.02171	0.01909		8	0.94387	0.03938
	55	0.9403	0.9458	0.9104	1.1466	0.9589	1.0239	1.0205	0.946			8	0.98655	0.02678		8	1.0376	0.0394
	60	0.5826	0.1402	0.133	0.4545	0.5971	0.3653	0.2979	0.3996			8	0.37127	0.06253		8	0.95296	0.0396
	65	0.5455	0.1755	0.1725	0.4322	0.328	0.3125	0.09	0.4134			8	0.3087	0.05458		8	0.96733	0.02784
	70	0.5336	0.0537	0.2035	0.3415	0.4387	0.3082	0.1404	0.3653			8	0.29811	0.05595		8	0.92378	0.03111
	75	0.5349	0.0703	0.1454	0.401	0.3933	0.3072	0.196	0.4878			8	0.31699	0.05895		8	1.0104	0.04885
	80	0.5499	0.016	0.1665	0.3382	0.4213	0.2359	0.2242	0.4157			8	0.29596	0.05979		8	0.98802	0.04106
	85	0.5313	0.0826	0.1326	0.3889	0.3385	0.2255	0.1791	0.394			8	0.28406	0.0543		8	0.96722	0.03481
	90	0.5228	0.0604	0.2115	0.341	0.4206	0.3205	0.2298	0.3059			8	0.30156	0.04937		8	0.93589	0.0226
	95	0.4719	0.0557	0.1927	0.4353	0.4155	0.2286	0.144	0.3532			8	0.28711	0.05401		8	0.98593	0.03056
	100	0.4556	0.0736	0.1675	0.362	0.297	0.4222	0.3174	0.3492			8	0.30556	0.04518		8	0.89567	0.02299
	105	0.4441	0.0789	0.2187	0.4142	0.345	0.1909	0.2879	0.2712			8	0.28136	0.04256		8	0.89936	0.01069
	110	0.4496	0.0466	0.1782	0.3505	0.4428	0.5177	0.2026	0.3566			8	0.31808	0.05698		8	0.96799	0.06035
	115	0.4601	0.0346	0.2384	0.3455	0.4565	0.2886	0.186	0.4393			8	0.30613	0.05323		8	0.88246	0.01742
	120	0.449	0.1018	0.2313	0.3209	0.3228	0.4693	0.1358	0.3199			8	0.29385	0.04684		8	0.953	0.04047
	125	0.5032	0.1108	0.1247	0.4589	0.5318	0.4968	0.3429	0.4707			8	0.37997	0.06055		8	0.92802	0.04561
	130	0.5907	0.3222	0.141	0.5203	0.4524	0.5089	0.3028	0.6116			8	0.43124	0.05748		8	0.93632	0.03698
	135	0.6271	0.1943	0.1516	0.5046	0.6866	0.3619	0.2647	0.5177			8	0.41356	0.07081		8	0.85698	0.02786
	140	0.5432	0.2873	0.2091	0.5809	0.5152	0.5339	0.4095	0.607			8	0.46076	0.05123		8	0.88621	0.04813
	145	0.7437	0.2475	0.2003	0.4413	0.5245	0.5005	0.204	0.5361			8	0.42474	0.06822		8	0.85891	0.03719
	150	0.5969	0.1834	0.1644	0.5577	0.561	0.4485	0.2242	0.6211			8	0.41965	0.06957		8	0.88327	0.03758
	155	0.6013	0.1777	0.2174	0.4012	0.5626	0.6043	0.2425	0.509			8	0.4145	0.06359		8	0.8657	0.03099
	160	0.6657	0.1471	0.1972	0.4877	0.6841	0.5544	0.3496	0.4569			8	0.44284	0.07059		8	0.89297	0.04154
	165	0.7606	0.194	0.1904	0.539	0.4881	0.5757	0.2166	0.6285			8	0.44911	0.07802		8	0.894	0.07039
	170	0.8491	0.117	0.2574	0.482	0.6721	0.6672	0.3369	0.5569			8	0.49232	0.08605		8	0.78235	0.05841
	175	0.7354	0.1855	0.194	0.4816	0.5996	0.5924	0.2705	0.5536			8	0.45158	0.07362		8	0.87081	0.04256
	180	0.8153	0.3223	0.1383	0.482	0.5985	0.7161	0.2976	0.6737			8	0.50548	0.08339		8	0.80976	0.02593
	185	0.8914	0.2368	0.1786	0.5317	0.5824	0.6299	0.2763	0.6986			8	0.50321	0.08862		8	0.92275	0.06288
	190	0.7643	0.1948	0.1591	0.4778	0.5251	0.6607	0.2671	0.7103			8	0.4699	0.08424		8	0.79585	0.03469
	195	0.6577	0.1935	0.1094	0.5618	0.6849	0.6921	0.3714	0.7192			8	0.49875	0.08566		8	0.81813	0.03827
	200	0.6851	0.266	0.2579	0.5481	0.515	0.8138	0.2516	0.6141			8	0.49395	0.07595		8	0.78957	0.03834
	205	0.7254	0.153	0.2446	0.5311	0.5561	0.7759	0.307	0.5468			8	0.47999	0.07939		8	0.79773	0.04987
	210	0.6708	0.203	0.126	0.5412	0.6508	0.6592	0.3616	0.6274			8	0.48	0.07783		8	0.83916	0.04395
	215	0.6859	0.2331	0.1757	0.5501	0.5905	0.7093	0.2941	0.5661			8	0.4756	0.0741		8	0.78214	0.0382
	220	0.7081	0.172	0.1746	0.5236	0.5237	0.5565	0.3111	0.688			8	0.4572	0.07529		8	0.80081	0.03723
	225	0.6266	0.2599	0.1458	0.5085	0.523	0.8308	0.3789	0.6017			8	0.4844	0.07702		8	0.83542	0.03914
	230	0.65	0.3096	0.1444	0.567	0.5768	0.77	0.3874	0.6296			8	0.50435	0.07293		8	0.82737	0.05382
	235	0.6687	0.3419	0.1358	0.4586	0.6323	0.6476	0.3394	0.6745			8	0.48735	0.07097		8	0.76323	0.04856
	240	0.6374	0.1509	0.1289	0.4324	0.5277	0.8373	0.3691	0.7338			8	0.47719	0.09114		7	0.79669	0.03403
	panel c										panel d
Opsin	time (s)	EPSC1 (normalized)									Opsin	N	Mean	SEM	Opsin	N	Mean	SEM
LcPPO	0	1.0113	1.2029	1.2528	0.9956	0.9552	1.3037	1.3945	1.219		LcPPO	8	1.16688	0.05674	control	8	1.04873	0.0268
	5	1.0291	1.1413	1.162	0.9943	0.9813	1.2115	1.1733	1.1538			8	1.10582	0.0317		8	1.06657	0.03471
	10	1.0821	1.0623	0.9342	1.0155	1.0657	1.0146	1.1068	1.0162			8	1.03718	0.01906		8	1.04754	0.03024
	15	1.0414	0.8618	1.0218	0.9761	0.9578	1.0312	1.2363	1.1427			8	1.03364	0.04048		8	1.02057	0.024
	20	1.0633	0.874	0.999	1.0495	1.0057	0.8124	1.0766	1.0407			8	0.99015	0.03389		8	1.02004	0.01957
	25	1.1448	1.0182	0.9411	1.0478	0.898	0.907	1.3463	1.0495			8	1.04409	0.05226		8	1.02647	0.02089
	30	1.1041	0.9742	0.9488	0.9922	1.044	0.8913	1.1208	0.966			8	1.00518	0.02786		8	1.013	0.02888
	35	1.0037	0.9906	0.9217	0.9982	0.9362	1.1068	1.1129	1.0368			8	1.01336	0.02478		8	1.02533	0.01715
	40	1.0177	0.8956	1.0486	0.9801	1.0159	1.1067	0.8997	0.9276			8	0.98649	0.02654		8	0.9906	0.02418
	45	0.9139	1.0076	0.9329	1.0215	1.0573	1.0338	1.1138	1.1381			8	1.02736	0.02768		8	0.98143	0.01573
	50	1.0384	0.9614	1.1269	1.0002	0.9955	0.8764	1.0862	0.9811			8	1.00826	0.02726		8	1.016	0.01694
	55	1.0263	1.1447	0.9699	1	0.995	0.8762	0.7874	0.9164			8	0.96449	0.03779		8	0.98661	0.02915
	60	0.1943	0.2893	0.506	0.4497	0.382	0.4735	0.2177	0.2045			8	0.33963	0.04557		8	0.99278	0.0102
	65	0.2278	0.2509	0.3925	0.3993	0.3668	0.3168	0.1481	0.1296			8	0.27897	0.03764		8	0.95944	0.02223
	70	0.1895	0.2997	0.4964	0.4345	0.343	0.6472	0.3175	0.2819			8	0.37621	0.05096		8	0.94608	0.0193
	75	0.2338	0.265	0.473	0.4496	0.4094	0.386	0.3682	0.2499			8	0.35436	0.03295		8	0.95493	0.01246
	80	0.2497	0.2814	0.5676	0.4351	0.452	0.6075	0.2863	0.2087			8	0.38604	0.0534		8	0.95407	0.03373
	85	0.1895	0.2854	0.5846	0.4829	0.5119	0.5023	0.341	0.2265			8	0.39051	0.05248		8	0.94681	0.02445
	90	0.2438	0.2933	0.6522	0.4757	0.5249	0.4072	0.2301	0.1934			8	0.37757	0.05799		8	0.92804	0.02636
	95	0.2427	0.288	0.551	0.4716	0.4769	0.743	0.1628	0.1907			8	0.39084	0.07174		8	0.93991	0.02754
	100	0.2956	0.3289	0.7089	0.514	0.5878	0.5337	0.1796	0.2407			8	0.42365	0.06641		8	0.92063	0.02934
	105	0.2553	0.2655	0.5687	0.5132	0.464	0.7612	0.2573	0.2096			8	0.41185	0.06948		8	0.92295	0.02365
	110	0.2848	0.2559	0.682	0.5142	0.5248	0.5621	0.2771	0.2187			8	0.41495	0.06191		8	0.89553	0.02901
	115	0.2282	0.3005	0.7208	0.5223	0.4578	0.3246	0.3778	0.241			8	0.39662	0.05855		8	0.91275	0.03149
	120	0.3003	0.3546	0.5742	0.5218	0.5425	0.65	0.312	0.1045			8	0.41999	0.06435		8	0.90017	0.02626
	125	0.9248	0.6649	0.7579	0.7349	0.6884	0.7241	0.7235	0.7584			8	0.74711	0.02779		8	0.89525	0.03277
	130	0.8104	0.7325	0.8337	0.8045	0.734	1.0013	0.9046	1.049			8	0.85875	0.04141		8	0.85508	0.02866
	135	0.8496	0.8097	1.0256	0.8066	0.7123	0.7742	1.1288	1.0656			8	0.89655	0.05443		8	0.88646	0.01536
	140	0.7949	0.7716	0.8768	0.8436	0.8034	0.8725	0.8699	0.6973			8	0.81625	0.02205		8	0.8725	0.03082
	145	0.8627	0.6802	0.9838	0.8219	0.7438	0.734	1.1236	1.0623			8	0.87654	0.05774		8	0.8595	0.03228
	150	0.8596	0.7156	0.9397	0.8487	0.7235	0.5979	1.0138	0.854			8	0.8191	0.04724		8	0.85487	0.02009
	155	0.8249	0.6304	0.8752	0.8929	0.7685	0.7852	0.9963	0.9908			8	0.84553	0.04294		8	0.85746	0.02636
	160	0.7954	0.6831	0.803	0.8165	0.7995	0.7095	1.2832	0.8378			8	0.841	0.06596		8	0.89354	0.03876
	165	0.8205	0.692	0.8025	0.8561	0.7797	0.6822	0.8502	0.8764			8	0.79495	0.02594		8	0.84458	0.0298
	170	0.9042	0.8222	0.9749	0.837	0.7395	1.0377	1.2003	0.9776			8	0.93668	0.05103		8	0.84066	0.0198
	175	0.8996	0.6767	0.8618	0.945	0.8557	0.5519	0.8571	0.6931			8	0.79261	0.04797		8	0.81935	0.0236
	180	0.8405	0.6671	0.9741	0.9251	0.8388	0.6325	1.0926	1.1908			8	0.89519	0.06823		8	0.81083	0.02642
	185	1.1327	0.8779	0.888	0.9694	0.9127	0.9949	1.0465	0.9703			8	0.97405	0.03027		8	0.90069	0.05425
	190	0.8968	0.8343	0.8305	0.8627	0.8189	0.7273	0.8963	1.0383			8	0.86314	0.0314		8	0.8064	0.04367
	195	0.8078	0.7989	0.8272	0.8609	0.9042	0.9968	0.9483	0.9967			8	0.8926	0.02872		8	0.81826	0.02894
	200	0.8955	0.7681	0.7398	0.9107	0.873	0.8458	0.9757	0.8263			8	0.85436	0.02718		8	0.78683	0.0344
	205	0.906	0.6151	0.7629	0.8835	0.9133	0.6531	1.0623	0.89			8	0.83578	0.05259		8	0.80417	0.04644
	210	0.8849	0.5968	0.8793	0.8547	0.8628	0.7744	0.8833	0.877			8	0.82665	0.03525		8	0.82879	0.03543
	215	0.9274	0.8049	0.6992	0.9189	0.8449	0.7663	0.8609	0.9234			8	0.84324	0.02918		8	0.77836	0.03473
	220	0.9113	0.81	0.6195	0.9013	0.8532	0.8217	1.0097	0.9162			8	0.85536	0.04044		8	0.79826	0.04003
	225	0.7943	0.6881	0.8821	0.8547	0.8395	0.7659	1.0461	0.8483			8	0.83988	0.03664		8	0.79625	0.04001
	230	0.8653	0.6295	0.9037	0.9044	0.8179	0.8815	0.7965	0.8753			8	0.83426	0.03225		8	0.76631	0.03284
	235	0.8747	0.6816	0.7346	0.8678	0.9023	0.576	1.0386	1.1441			8	0.85246	0.0658		8	0.79055	0.05233
	240	0.8295	0.6757	0.8647	0.8604	0.8325	0.6781	1.2053	0.8338			8	0.8475	0.05785		8	0.78006	0.03254
	panel c										panel d
Opsin	time (s)	EPSC1 (normalized)									Opsin	N	Mean	SEM	Opsin	N	Mean	SEM
PdCO	0	1.1115	0.8913	1.1011	1.0908	1.0681	1.0489	0.996	0.9813		PdCO	8	1.03613	0.02662	control	8	1.02529	0.02927
	5	1.0843	0.7292	0.9631	0.9302	0.9647	0.9008	0.8618	0.9082			8	0.91779	0.03566		8	1.07013	0.03419
	10	1.1221	0.9309	1.1102	1.01	1.0172	1.1461	0.98	0.9534			8	1.03374	0.02898		8	1.04232	0.02981
	15	1.1791	0.7754	1.0107	0.9632	1.0637	1.1323	1.0007	0.9837			8	1.0136	0.04316		8	1.04939	0.02152
	20	1.0631	0.9396	0.934	0.7365	0.935	1.0494	1.0567	1.0377			8	0.969	0.03897		8	1.02588	0.0184
	25	1.0719	0.8523	0.966	1.0887	1.0427	1.0968	0.646	1.0486			8	0.97662	0.05518		8	1.03696	0.02024
	30	0.983	1.0512	0.9458	0.9349	1.1431	1.1588	0.9442	1.0046			8	1.0207	0.03148		8	1.0041	0.02771
	35	1.0073	0.7134	1.0148	0.9586	0.9148	1.0324	1.0296	1.0636			8	0.96681	0.03976		8	1.01915	0.01326
	40	1.0619	1.0993	1.0006	0.9967	0.8382	0.9141	0.8759	0.8996			8	0.96079	0.03285		8	0.9945	0.02451
	45	0.9106	0.9214	1.0065	1.1282	1.0807	1.0365	1.0586	0.9995			8	1.01775	0.02653		8	0.98719	0.01475
	50	0.9537	1.138	0.9877	0.8513	1.0357	1.0381	0.9778	1.0556			8	1.00474	0.02976		8	1.00735	0.01806
	55	1.0666	1.1278	0.9904	1.0652	1.1306	0.9789	1.0582	0.9817			8	1.04993	0.02171		8	0.9918	0.02693
	60	0.0198	0.0409	0.015	0.0587	0.0495	0.1204	0.0221	0.1646			8	0.06138	0.01896		8	0.98511	0.00857
	65	0.0091	0.042	-0.0048	-0.0116	0.0991	0.0984	0.0193	0.0905			8	0.04275	0.01661		8	0.95665	0.01646
	70	0.031	0.0738	-0.0043	-0.032	0.0965	0.1556	0.0262	0.14			8	0.06085	0.02377		8	0.95434	0.01873
	75	0.0734	0.1471	-0.0039	0.1119	0.066	0.1463	0.0487	0.1415			8	0.09137	0.01933		8	0.9504	0.01438
	80	0.1258	0.1814	-0.0012	0.0058	0.1069	0.2018	0.0898	0.2535			8	0.12048	0.03194		8	0.9399	0.0161
	85	0.203	0.1087	0.0786	0.1318	0.096	0.2248	0.1232	0.2605			8	0.15333	0.02364		8	0.93506	0.01611
	90	0.1894	0.1388	0.0706	0.0324	0.2534	0.2723	0.1	0.2359			8	0.1616	0.0317		8	0.91378	0.01805
	95	0.2107	0.1476	0.0677	0.1817	0.311	0.2866	0.0477	0.3059			8	0.19486	0.03653		8	0.92498	0.01748
	100	0.237	0.2004	0.0658	0.0959	0.1346	0.2265	0.0507	0.336			8	0.16836	0.03484		8	0.9091	0.0213
	105	0.2	0.0718	0.0582	0.028	0.1359	0.322	0.0889	0.319			8	0.15298	0.04096		8	0.91175	0.01668
	110	0.2205	0.1839	0.1103	0.1024	0.1602	0.2772	0.1144	0.3135			8	0.1853	0.02812		8	0.89195	0.02872
	115	0.2548	0.1725	0.0714	0.0068	0.2616	0.2443	0.0581	0.2987			8	0.17103	0.03931		8	0.89111	0.02147
	120	0.2742	0.0817	0.0608	0.0383	0.1726	0.1868	0.0345	0.336			8	0.14811	0.04016		8	0.88141	0.02769
	125	0.8658	0.6822	0.9076	0.7957	0.7986	0.7519	0.7814	0.9194			8	0.81283	0.02847		8	0.88338	0.02205
	130	0.8911	0.8695	0.787	0.6784	0.6378	0.8135	0.6454	0.867			8	0.77371	0.03719		8	0.86315	0.02739
	135	0.8597	0.8843	0.8024	0.5155	0.8753	0.7681	0.9466	0.8912			8	0.81789	0.04735		8	0.88278	0.01478
	140	0.8548	0.8547	0.6905	0.6372	0.6334	0.7232	0.6981	0.7402			8	0.72901	0.03041		8	0.88591	0.02678
	145	0.8083	0.8209	0.838	0.623	0.7942	0.815	0.7475	0.7907			8	0.7797	0.02431		8	0.85535	0.02436
	150	0.9113	0.7817	0.8355	0.6654	0.8409	0.845	0.8276	0.8918			8	0.8249	0.02674		8	0.85527	0.02017
	155	0.8866	0.8431	0.8198	0.6453	1.0327	0.9039	0.8828	0.8088			8	0.85288	0.03854		8	0.87151	0.01766
	160	0.8602	0.7056	0.7343	0.6187	0.9918	0.7649	0.841	0.9319			8	0.80605	0.04361		8	0.89677	0.03741
	165	0.8929	0.8499	0.8065	0.6943	0.7076	0.8432	0.7511	0.8742			8	0.80246	0.02692		8	0.84815	0.02733
	170	0.9015	0.8427	0.8489	0.6932	0.798	0.6316	0.7181	0.8867			8	0.79009	0.03478		8	0.84364	0.0209
	175	0.9251	0.7626	0.8157	0.7941	0.6916	0.7429	0.6528	0.8837			8	0.78356	0.03242		8	0.83177	0.02254
	180	0.9284	0.6641	0.8754	0.6979	0.6429	0.6659	0.5108	0.8421			8	0.72844	0.04967		8	0.82307	0.02192
	185	1.0109	1.0359	0.9263	0.5424	0.6944	0.7146	0.6792	0.7935			8	0.79965	0.06204		8	0.91507	0.05257
	190	0.8732	0.7183	0.8051	0.7889	0.8227	0.7416	0.6993	0.8281			8	0.78465	0.02119		8	0.83296	0.04015
	195	0.9408	0.8863	0.7645	0.6119	0.624	0.6111	0.5402	0.784			8	0.72035	0.05133		8	0.83548	0.03327
	200	0.9295	0.8384	0.919	0.6557	0.6949	0.628	0.8499	0.8182			8	0.7917	0.04143		8	0.80625	0.03854
	205	1.023	0.851	0.7934	0.6847	0.6713	0.7612	0.7561	0.7676			8	0.78854	0.03911		8	0.83449	0.04866
	210	0.8841	0.9054	0.7999	0.7229	0.5536	0.7261	0.5884	0.755			8	0.74192	0.04434		8	0.84486	0.03704
	215	0.8329	0.8137	0.8127	0.6303	0.5793	0.7623	0.6996	0.8374			8	0.74602	0.03498		8	0.8054	0.04112
	220	0.8051	0.8625	0.7525	0.792	0.5576	0.744	0.8015	0.768			8	0.7604	0.0318		8	0.8145	0.03794
	225	0.7974	0.773	0.8441	0.7086	0.5579	0.724	0.6371	0.7241			8	0.72077	0.03205		8	0.81097	0.0402
	230	0.889	1.0707	0.8197	0.5292	0.4966	0.7113	0.6458	0.7278			8	0.73626	0.06699		8	0.79183	0.03718
	235	0.8551	0.9096	0.8424	0.7305	0.6185	0.7208	0.6457	0.7483			8	0.75886	0.03631		8	0.80016	0.04839
	240	0.9416	1.0771	0.718	0.6248	0.5223	0.7094	0.7746	0.7363			8	0.76301	0.06172		8	0.80706	0.03011
	panel c										panel d
Opsin	time (s)	EPSC1 (normalized)									Opsin	N	Mean	SEM	Opsin	N	Mean	SEM
TrPPO1	0	1.0388	0.8526	0.8525	1.1101	1.0958	1.0054	1.0667	1.0184		DrPPO1	8	1.00504	0.03558	control	8	0.93876	0.04419
	5	1.1227	1.0126	1.0481	1.0678	1.0824	1.0122	0.8282	0.983			8	1.01962	0.03156		8	1.14487	0.08178
	10	0.9743	1.0046	1.0941	0.9352	1.1014	1.0426	1.0356	1.0092			8	1.02462	0.01997		8	1.02151	0.03314
	15	1.0704	1.078	0.9831	1.0374	1.0655	0.9831	0.8303	0.9406			8	0.99855	0.02976		8	0.98603	0.03962
	20	1.0368	1.0253	0.8932	0.9492	1.016	0.9195	1.0534	0.9162			8	0.9762	0.02238		8	1.02537	0.0187
	25	0.9358	0.9404	0.8959	1.1495	1.0336	1.0113	0.965	0.9762			8	0.98846	0.02766		8	1.03385	0.02053
	30	0.9853	1.093	0.7619	1.1136	1.0455	0.9998	1.102	1.0383			8	1.01743	0.04008		8	1.00235	0.04221
	35	1.033	0.98	0.8261	1.1034	0.9968	0.9592	0.8538	0.9891			8	0.96767	0.03197		8	1.03143	0.02789
	40	1.0931	1.0331	1.1439	0.9808	0.9987	1.032	0.9782	1.0063			8	1.03326	0.0205		8	0.98518	0.04594
	45	0.9797	0.8276	1.0244	0.9908	1.0348	1.0345	1.096	1.0014			8	0.99865	0.02752		8	1.00161	0.01995
	50	0.9109	1.0459	1.0606	0.8993	0.9907	1.0366	0.7338	0.9876			8	0.95818	0.03834		8	0.94524	0.03955
	55	0.9833	1.1134	0.945	1.0257	0.9789	0.9376	1.3383	1.0156			8	1.04223	0.0466		8	1.03653	0.03956
	60	1.0184	1.0299	1.1153	0.8559	0.8982	0.9591	0.9054	1.0603			8	0.98031	0.03185		8	0.95851	0.03992
	65	0.8872	1.0085	0.9205	0.8573	0.8506	0.941	0.8915	0.9376			8	0.91178	0.01826		8	0.95873	0.0268
	70	0.8638	1.1081	0.7591	0.7637	0.844	0.9031	0.7728	0.9549			8	0.87119	0.04199		8	0.93638	0.02732
	75	0.8887	0.7783	0.941	0.8623	0.8469	0.8681	0.9107	0.9392			8	0.8794	0.01896		8	1.00507	0.05048
	80	0.8514	0.8713	0.8972	0.9436	0.8546	0.9131	0.9119	0.9372			8	0.89754	0.01254		8	0.97561	0.04276
	85	0.8524	0.8293	0.7339	0.846	0.8688	0.9004	0.7665	0.854			8	0.83141	0.01939		8	0.95574	0.03602
	90	0.7089	0.8359	0.7414	0.9732	0.8415	0.8474	0.7996	0.9185			8	0.8333	0.03052		8	0.91617	0.02105
	95	0.9432	0.9095	1.1558	0.9572	0.8561	0.8975	0.7896	0.8998			8	0.92609	0.03764		8	0.98623	0.03042
	100	0.7715	0.7994	0.7748	0.9672	0.8295	0.9958	1.0235	0.8749			8	0.87958	0.03623		8	0.90591	0.01855
	105	0.7861	0.9682	1.1554	0.8949	0.8833	1.0179	0.7493	0.8527			8	0.91347	0.0464		8	0.89658	0.01112
	110	0.8184	1.0829	0.6825	0.9032	0.8538	0.9826	0.8871	0.9131			8	0.89045	0.0414		8	0.96321	0.0617
	115	0.6608	0.8791	0.9548	0.772	0.8066	0.9343	0.8335	0.9138			8	0.84436	0.03453		8	0.87718	0.01749
	120	0.7661	0.9036	0.6842	0.9727	0.842	0.8383	0.8014	0.9329			8	0.84265	0.03313		8	0.93134	0.04547
	125	0.7307	0.8777	0.9177	1.1045	0.8528	0.9556	0.7824	0.9165			8	0.89224	0.04014		8	0.93067	0.0446
	130	0.6974	0.8466	0.4519	0.8996	0.8481	0.9252	0.8737	0.8927			8	0.8044	0.05601		8	0.93368	0.0375
	135	0.7208	0.7695	0.8662	1.0283	0.8492	0.8935	0.7218	0.912			8	0.84516	0.03713		8	0.85849	0.02799
	140	0.6142	0.9075	0.6089	1.1856	0.8447	1.0002	0.7803	0.9164			8	0.85722	0.06828		8	0.90158	0.04442
	145	0.7361	0.9482	0.8053	0.9728	0.7743	0.9551	0.6547	0.8597			8	0.83827	0.04088		8	0.87496	0.03763
	150	0.6211	1.1047	0.8571	1.0579	0.8646	0.9426	0.8094	0.8482			8	0.8882	0.05334		8	0.90411	0.03222
	155	0.6648	0.9297	0.6587	0.9494	0.8613	1.0032	0.8375	0.9052			8	0.85122	0.0451		8	0.88545	0.0271
	160	0.6411	1.0566	0.6144	0.8869	0.8388	1.0032	0.8828	0.9151			8	0.85486	0.05541		8	0.91981	0.03658
	165	0.7539	0.9795	0.7941	0.9645	0.8084	0.9645	0.8869	0.9244			8	0.88453	0.03118		8	0.92235	0.06196
	170	0.6405	0.9558	0.8013	1.0164	0.8333	0.9876	0.8142	0.8778			8	0.86586	0.04318		8	0.79975	0.0592
	175	0.727	0.8594	0.7773	0.9496	0.8312	0.9017	0.7273	0.8711			8	0.83057	0.02864		8	0.88682	0.03859
	180	0.6651	0.9607	0.6546	0.9562	0.7897	0.904	0.7785	0.8738			8	0.82283	0.04273		8	0.81142	0.02616
	185	0.6802	0.8461	0.6448	1.1203	0.7851	0.9002	0.9474	0.8871			8	0.8514	0.05372		8	0.94574	0.06108
	190	0.7386	0.9259	0.9337	1.1856	0.8106	0.9241	0.8576	0.8761			8	0.90653	0.0463		8	0.81243	0.03699
	195	0.6245	0.894	1.1917	1.0395	0.8158	0.9175	0.7178	0.8905			8	0.88641	0.06263		8	0.84871	0.04126
	200	0.6159	0.7862	0.6997	1.0675	0.8193	0.9823	0.7937	0.8432			8	0.82598	0.05103		8	0.81931	0.04549
	205	0.6481	0.9945	0.6766	0.9099	0.7753	0.9275	0.6347	0.8085			8	0.79689	0.04862		8	0.83724	0.04994
	210	0.7168	0.7916	0.7931	1.0248	0.7307	0.8196	0.779	0.7967			8	0.80654	0.03351		8	0.87766	0.04352
	215	0.5218	1.0312	0.8952	1.1408	0.7643	0.8859	0.6117	0.8512			8	0.83776	0.07213		8	0.81466	0.04325
	220	0.597	1.0226	0.6843	1.1306	0.7657	0.8737	0.8174	0.8336			8	0.84061	0.06099		8	0.83663	0.03683
	225	0.6883	0.7909	0.9201	0.9758	0.7442	0.8538	0.7146	0.8405			8	0.81603	0.03555		8	0.85544	0.0384
	230	0.5563	0.846	0.7609	1.0456	0.7194	0.9105	0.7337	0.8329			8	0.80066	0.05133		8	0.85897	0.05127
	235	0.5512	0.788	0.9411	1.04	0.7439	0.9458	0.7947	0.7853			8	0.82375	0.0534		8	0.78377	0.0521
	240	0.5383	1.1204	1.2288	1.0867	0.7188	0.8615	0.6835	0.8137			8	0.88146	0.08538		8	0.82739	0.02732
	panel c										panel d
Opsin	time (s)	EPSC1 (normalized)									Opsin	N	Mean	SEM	Opsin	N	Mean	SEM
AsOPN3	0	1.2708	0.994	1.2088	0.7074	0.9191	0.7294	0.9401	1.119		AsOPN3	8	0.98608	0.07302	control	6	1.01385	0.02647
	5	0.9434	0.7772	1.0709	0.9764	1.1169	1.4872	1.0298	1.3675			8	1.09616	0.08144		6	1.0287	0.03477
	10	0.9783	0.8874	0.9233	0.8814	0.8433	1.3545	1.0126	1.7137			8	1.07431	0.10763		6	1.01944	0.02907
	15	0.7699	1.0052	0.8502	1.0085	1.3871	0.3399	0.9016	1.44			8	0.9628	0.12344		6	0.99707	0.02174
	20	1.1022	1.1193	1.0057	0.5472	1.262	0.76	0.9885	1.4058			8	1.02384	0.09601		6	1.01411	0.02168
	25	1.4274	0.9797	1.0534	0.9077	1.4794	0.7831	0.9287	1.3491			8	1.11356	0.09403		6	1.01758	0.02006
	30	1.1431	0.9111	0.6454	0.9489	1.2379	0.7393	1.0815	0.8451			8	0.94404	0.07157		6	1.00167	0.03679
	35	1.0181	0.896	0.6328	0.8585	0.7247	1.3392	0.99	0.8362			8	0.91194	0.0758		6	1.02923	0.02132
	40	1.365	0.9098	0.757	1.2809	0.9791	1.195	0.9494	1.1761			8	1.07654	0.07374		6	0.97642	0.02715
	45	0.9867	1.0363	1.0259	0.8356	1.247	0.3471	0.8995	0.9291			8	0.9134	0.09177		6	0.98793	0.01049
	50	1.0224	1.1678	1.0103	1.0749	1.3398	1.205	1.0977	1.0477			8	1.1207	0.03945		6	0.99005	0.01142
	55	0.6079	0.9901	1.474	0.9501	0.7094	0.9137	1.0635	1.0109			8	0.96495	0.09134		6	1.01637	0.0283
	60	0.2749	0.0336	0.1517	0.0378	0.0699	0.3817	0.038	0.3765			8	0.17051	0.05384		6	0.99486	0.01122
	65	0.1654	0.0319	0.0844	0.0446	0.0368	0.3148	0.0542	0.1271			8	0.1074	0.034		6	0.95737	0.02884
	70	0.3776	0.0254	0.1157	0.0664	0.0471	0.1773	0.054	0.1252			8	0.12359	0.04033		6	0.9518	0.02174
	75	0.4963	0.0131	0.1894	0.079	0.0517	0.1215	0.0646	0.1337			8	0.14366	0.05395		6	0.94432	0.01987
	80	0.4395	0.005	0.1903	0.0744	0.0384	0.1978	0.0436	0.1271			8	0.13951	0.04962		6	0.96214	0.04538
	85	0.3953	0.0243	0.0985	0.0435	0.09	0.5516	0.023	0.1349			8	0.17014	0.06917		6	0.95383	0.03268
	90	0.5929	0.012	0.1497	0.0733	0.0568	0.1517	0.0002	0.1436			8	0.14752	0.06711		6	0.9231	0.03754
	95	0.3934	0.0121	0.1453	0.0515	0.2034	0.3776	0.0769	0.2933			8	0.19419	0.05225		6	0.9478	0.03576
	100	0.5503	0.031	0.073	0.0744	0.0673	0.1902	0.0414	0.1695			8	0.14964	0.06075		6	0.91618	0.03973
	105	0.432	0.0295	0.2285	0.0813	0.1426	-0.0219	0.0327	0.1673			8	0.1365	0.05126		6	0.92826	0.03228
	110	0.3368	0.0147	0.0704	0.0916	0.0434	0.1808	0.0385	0.2202			8	0.12455	0.03951		6	0.90115	0.03526
	115	0.4638	0.0329	0.1226	0.0607	0.0439	0.1206	0.0053	0.1386			8	0.12355	0.0515		6	0.91588	0.0392
	120	0.3743	0.0321	0.0888	0.0618	0.3418	0.2972	0.07	0.1156			8	0.1727	0.04958		6	0.89587	0.0362
	125	0.2135	0.0474	0.0447	0.0721	0.0499	0.2114	0.0211	0.1594			8	0.10244	0.02807		6	0.88983	0.04568
	130	0.5433	0.0077	0.0498	0.0481	0.2281	0.3273	0.0352	0.134			8	0.17169	0.06581		6	0.86342	0.03805
	135	0.4277	0.0428	0.1307	0.0504	0.0592	0.3407	0.0486	0.1601			8	0.15753	0.05235		6	0.89853	0.01639
	140	0.3753	0.015	0.1306	0.0641	0.0504	0.2099	0.0213	0.1414			8	0.126	0.04274		6	0.8902	0.03784
	145	0.2111	0.0207	0.1315	0.0515	0.0499	0.2026	0.0361	0.1426			8	0.10575	0.02694		6	0.90606	0.03547
	150	0.4161	0.0228	0.1324	0.0733	0.2211	0.2008	0.0572	0.1581			8	0.16023	0.04405		6	0.88154	0.02444
	155	0.3458	0.0232	0.1235	0.0813	0.0752	0.3088	0.056	0.1664			8	0.14753	0.0422		6	0.86943	0.03598
	160	0.4943	0.0549	0.1209	0.0733	0.098	0.2754	0.0785	0.1203			8	0.16445	0.05296		6	0.94273	0.04129
	165	0.6279	0.003	0.0369	0.0641	0.0552	-0.0135	0.0316	0.1803			8	0.12319	0.07501		6	0.86272	0.03632
	170	0.5405	0.0217	0.0624	0.0721	0.1411	0.4874	0.024	0.1745			8	0.19046	0.07319		6	0.84272	0.02169
	175	0.3863	0.0094	-0.0024	0.0767	0.0411	0.2687	0.036	0.1478			8	0.12045	0.04931		6	0.83125	0.02624
	180	0.5865	0.0301	0.14	0.1156	0.0499	0.1159	0.0312	0.1711			8	0.15504	0.06433		6	0.83169	0.03347
	185	0.8137	0.0177	0.0442	0.0881	0.1116	0.1089	0.0781	0.1964			8	0.18234	0.09211		6	0.94712	0.04313
	190	0.4373	0.0299	0.0542	0.0733	0.0461	0.1982	0.0449	0.1089			8	0.1241	0.04864		6	0.84519	0.0499
	195	0.1576	0.0191	0.0972	0.0904	0.0866	0.1084	0.0112	0.1638			8	0.09179	0.01965		6	0.86077	0.04325
	200	0.7499	0.0516	0.0952	0.0744	0.0517	0.1553	0.0172	0.2581			8	0.18168	0.08549		6	0.85455	0.04578
	205	0.3877	0.0247	0.1169	0.071	0.0965	0.0735	0.0327	0.1619			8	0.12061	0.04124		6	0.86746	0.04433
	210	0.6086	0.0253	0.096	0.0584	0.0693	0.1786	0.0193	0.1438			8	0.14991	0.06835		6	0.88731	0.04645
	215	0.5625	0.0478	0.0783	0.0813	0.049	0.2684	0.013	0.1764			8	0.15959	0.06456		6	0.83588	0.04322
	220	0.6061	0.0318	0.1192	0.1431	0.0732	0.082	0.0323	0.1336			8	0.15266	0.06649		6	0.84291	0.0548
	225	0.4795	0.0289	0.0862	0.0847	0.1089	0.1852	0.0465	0.147			8	0.14586	0.0509		6	0.84622	0.04954
	230	0.8537	0.0235	0.0761	0.0767	0.0469	0.2124	0.0232	0.1314			8	0.18049	0.0987		6	0.80852	0.04853
	235	0.7709	0.037	-0.0002	0.095	0.0415	0.1153	0.0446	0.1303			8	0.1543	0.08946		6	0.84902	0.0594
	240	0.5134	0.0019	0.0798	0.1179	0.089	0.0439	0.0315	0.1447			8	0.12776	0.05748		6	0.79858	0.04572
	panel c										panel d
Opsin	time (s)	EPSC1 (normalized)									Opsin	N	Mean	SEM	Opsin	N	Mean	SEM
DrPPO1	0	1.2143	1.0447	1.2072	1.161	1.1105	0.9083	1.0918	1.027		TrPPO1	8	1.0956	0.03621	control	8	0.96803	0.05284
	5	0.9279	1.0041	1.3516	1.1184	1.2112	0.9804	1.0494	0.9272			8	1.07128	0.0526		8	1.16222	0.08122
	10	1.1959	1.0046	1.1346	1.056	1.1714	0.9214	0.9812	0.9169			8	1.04775	0.03878		8	1.02363	0.03342
	15	1.046	1.0317	1.4492	0.9501	1.0567	1.0618	0.837	1.1313			8	1.07048	0.06246		8	0.97051	0.03847
	20	1.1229	1.0288	0.9121	1.0423	1.004	1.4196	0.9239	0.8038			8	1.03218	0.06513		8	1.02677	0.01859
	25	1.1425	1.071	1.2954	0.9568	1.1214	1.406	0.9765	0.92			8	1.1112	0.06007		8	1.02903	0.0199
	30	1.2243	0.9434	1.426	0.9937	0.9937	0.9778	1.0794	1.1967			8	1.10438	0.05877		8	0.99339	0.04321
	35	1.0821	1.083	1.2147	0.9852	1.0099	0.8362	0.9769	1.0593			8	1.03091	0.03856		8	1.03399	0.02765
	40	0.9177	1.0253	0.8109	1.0207	0.9225	0.7056	1.1584	1.2002			8	0.97016	0.05891		8	0.98312	0.04572
	45	1.0737	0.9775	0.9463	0.9982	1.0079	0.8527	0.9119	0.883			8	0.9564	0.02564		8	1.00142	0.01996
	50	0.9371	0.966	0.7697	1.1129	1.0685	1.1721	0.9037	1.0168			8	0.99335	0.0452		8	0.94387	0.03938
	55	0.9894	0.9483	1.2584	0.883	0.9913	1.4335	1.0492	0.8407			8	1.04923	0.07067		8	1.0376	0.0394
	60	0.7268	0.9309	1.0688	0.9748	1.0125	0.5733	0.7977	0.8608			8	0.8682	0.05799		8	0.95296	0.0396
	65	0.8825	0.9454	1.2723	0.8797	0.9062	1.4282	0.8819	0.8254			8	1.0027	0.07814		8	0.96733	0.02784
	70	0.8016	0.9314	0.7443	0.8824	1.0687	1.2452	1.0223	0.6097			8	0.9132	0.0708		8	0.92378	0.03111
	75	0.9425	0.9751	1.1069	0.886	0.9243	0.6884	0.8696	0.7528			8	0.8932	0.04591		8	1.0104	0.04885
	80	0.8986	1.0204	0.7728	0.9071	0.8406	0.8156	0.8605	0.6487			8	0.84554	0.03835		8	0.98802	0.04106
	85	0.8865	0.9546	0.8075	0.8378	0.9823	1.0628	0.8992	0.6788			8	0.88869	0.04157		8	0.96722	0.03481
	90	0.8733	0.8765	0.6869	0.9113	0.826	1.3623	0.8869	0.7111			8	0.89179	0.07335		8	0.93589	0.0226
	95	0.7173	0.9902	0.9033	0.8896	0.884	1.0705	0.8252	0.6409			8	0.86513	0.04891		8	0.98593	0.03056
	100	0.8793	0.8871	0.6416	0.902	0.8115	0.8425	0.9392	1.1741			8	0.88466	0.05232		8	0.89567	0.02299
	105	0.8415	1.0016	0.6001	0.8678	0.7748	0.847	0.9783	0.8827			8	0.84923	0.04412		8	0.89936	0.01069
	110	0.9946	0.8523	0.5033	0.9763	0.79	0.8409	0.7971	1.0782			8	0.85409	0.06203		8	0.96799	0.06035
	115	0.701	0.9496	0.7739	0.8007	0.8924	1.4312	0.7971	0.7143			8	0.88253	0.08374		8	0.88246	0.01742
	120	0.8453	0.988	0.6369	0.9059	0.7639	1.089	1.049	0.701			8	0.87238	0.05824		8	0.953	0.04047
	125	0.9196	0.9777	0.9478	0.7526	0.9292	0.8103	0.7365	0.9306			8	0.87554	0.03333		8	0.92802	0.04561
	130	0.7665	0.9512	0.5853	0.868	0.7389	0.8337	0.8331	1.0484			8	0.82814	0.04929		8	0.93632	0.03698
	135	0.9195	0.9179	0.8551	0.8732	0.7354	1.4171	0.8014	1.227			8	0.96832	0.08207		8	0.85698	0.02786
	140	0.7525	0.9829	0.7329	0.9723	0.7289	1.2262	0.9632	0.9			8	0.90736	0.05991		8	0.88621	0.04813
	145	0.7954	0.9278	0.862	0.898	0.8773	1.4398	1.0555	0.7338			8	0.9487	0.07768		8	0.85891	0.03719
	150	0.8459	0.8689	0.8506	0.8559	0.7559	0.5747	0.8481	0.7263			8	0.79079	0.03593		8	0.88327	0.03758
	155	0.6475	0.8332	0.694	0.8258	0.7341	1.0349	0.8832	0.8335			8	0.81077	0.04287		8	0.8657	0.03099
	160	0.6624	0.88	0.7527	0.8944	0.7898	1.1057	0.7695	0.9286			8	0.84789	0.04803		8	0.89297	0.04154
	165	0.6685	0.8294	0.7671	0.7443	0.9673	0.7017	0.8719	0.8478			8	0.79975	0.0347		8	0.894	0.07039
	170	0.8045	0.8983	0.5862	0.7623	0.7733	1.4438	0.8028	0.8667			8	0.86724	0.08867		8	0.78235	0.05841
	175	0.8575	0.9077	0.5614	0.7785	0.7587	0.9226	0.9511	1.0576			8	0.84939	0.05324		8	0.87081	0.04256
	180	0.6569	0.9524	0.4031	0.8477	0.7092	1.3607	0.7467	0.855			8	0.81646	0.09727		8	0.80976	0.02593
	185	0.5728	0.8762	0.9384	0.832	0.8925	1.4301	0.6868	1.0483			8	0.90964	0.09078		8	0.92275	0.06288
	190	0.759	0.9265	0.7177	0.8338	0.7325	1.2964	0.8415	1.0861			8	0.89919	0.07089		8	0.79585	0.03469
	195	0.5723	0.7911	0.9058	0.8214	0.9971	1.4602	0.7525	0.9943			8	0.91184	0.09241		8	0.81813	0.03827
	200	0.7446	0.8296	0.5456	0.7766	0.7964	1.2009	0.7658	0.704			8	0.79544	0.06549		8	0.78957	0.03834
	205	0.8015	0.8156	0.7259	0.7494	0.6956	1.2936	0.9005	1.0078			8	0.87374	0.06977		8	0.79773	0.04987
	210	0.6182	0.8941	0.4984	0.7034	0.6801	1.0119	0.7884	0.7762			8	0.74634	0.05656		8	0.83916	0.04395
	215	0.6354	0.8596	0.7651	0.728	0.6856	1.3177	0.8711	0.7154			8	0.82224	0.07635		8	0.78214	0.0382
	220	0.6313	0.8119	0.7898	0.6644	0.743	1.0106	0.9762	1.0444			8	0.83395	0.0561		8	0.80081	0.03723
	225	0.7712	0.8155	0.7423	0.7005	0.7912	1.0464	0.8871	0.6683			8	0.80281	0.04225		8	0.83542	0.03914
	230	0.701	0.9042	0.4967	0.7274	0.6996	1.3225	0.9473	1.1934			8	0.87401	0.09762		8	0.82737	0.05382
	235	0.6799	0.8392	0.641	0.7337	0.6778	0.779	0.7022	0.6199			8	0.70909	0.02567		8	0.76323	0.04856
	240	0.6055	0.7441	0.4001	0.7343	0.7605	1.2991	0.796	0.8328			8	0.77155	0.08969		8	0.80232	0.03
