# Supplementary material for: A bistable inhibitory optoGPCR for multiplexed optogenetic control of neural circuits
Source: Nat Methods. 2024 May 29;21(7):1275–87. doi: 10.1038/s41592-024-02285-8 (PMC11239505; doi:10.1038/s41592-024-02285-8)
Supplement: Supplementary file 15 — Statistical source data. [file 41592_2024_2285_MOESM15_ESM.xlsx]

## Sheet: EDF 5a
RM	Ctrl.	TrPPO2	OlTMT1A	LcPPO	PdCO	TrPPO1	AsOPN3	DrPPO1
(MΩ)	150	266	315	290	230	266	222	175
	850	500	270	238	460	942	305	380
	390	302	390	280	316	278	375	245
	130	210	357	224	300	167	334	389
	220	326	210	380	274	464	472	411
	1380	342	199	380	121	324	421	625
	202	170	765	450	232	1290	336	581
	302	528	651	267	530	387	480	310
	154
	440
	254
	366
	624
	289
Test group	Difference	95%CI lower limit	95%CI upper limit	p-value
TrPPO2	-0.26985	-0.8146	0.55758	0.5844
OlTMT1A	-0.05148	-0.7411	0.87726	0.9144
LcPPO	-0.33358	-0.85697	0.41917	0.4916
PdCO	-0.34512	-0.85751	0.46261	0.475
TrPPO1	0.27722	-0.59654	1.22972	0.5192
AsOPN3	-0.14606	-0.75018	0.71599	0.7848
DrPPO1	-0.07042	-0.72086	0.82413	0.8838
																	The unpaired Hedges' g between shared control and PPO2 is -0.27 [95.0%CI -0.815, 0.558].
																	The P value of the two-sided permutation t-test is 0.584.
																	The unpaired Hedges' g between shared control and TMT1A is -0.0515 [95.0%CI -0.741, 0.877].
																	The P value of the two-sided permutation t-test is 0.914.
																	The unpaired Hedges' g between shared control and LcPPO is -0.334 [95.0%CI -0.857, 0.419].
																	The P value of the two-sided permutation t-test is 0.492.
																	The unpaired Hedges' g between shared control and PdCO is -0.345 [95.0%CI -0.858, 0.463].
																	The P value of the two-sided permutation t-test is 0.475.
																	The unpaired Hedges' g between shared control and pPPO1 is 0.277 [95.0%CI -0.597, 1.23].
																	The P value of the two-sided permutation t-test is 0.519.
																	The unpaired Hedges' g between shared control and OPN3 is -0.146 [95.0%CI -0.75, 0.716].
																	The P value of the two-sided permutation t-test is 0.785.
																	The unpaired Hedges' g between shared control and zPPO1 is -0.0704 [95.0%CI -0.721, 0.824].
																	The P value of the two-sided permutation t-test is 0.884.
																	The effect sizes and CIs are reported above as: effect size [CI width lower bound; upper bound]
																	5000 bootstrap samples were taken; the confidence interval is bias-corrected and accelerated.
																	The P value(s) reported are the likelihood(s) of observing the effect size(s), if the null hypothesis of zero difference is true.
																	For each permutation P value, 5000 reshuffles of the control and test labels were performed. They are included here to satisfy a common requirement of scientific journals.

## Sheet: EDF 5b
CM	Ctrl.	TrPPO2	OlTMT1A	LcPPO	PdCO	TrPPO1	AsOPN3	DrPPO1
(pF)	147	180	158	120	145	180	180	141
	162	150	135	170	206	60	222	145
	167	166	175	113	134	115	204	191
	140	215	225	196	100	265	301	135
	165	185	124	195	206	265	215	165
	87	228	130	211	123	122	165	179
	227	169	88	153	194	142	110	165
	180	134	110	209	241	192	199	155
	113
	200
	202
	127
	100
	180
Test group	Difference	95%CI lower limit	95%CI upper limit	p-value
TrPPO2	0.54882	-0.30046	1.33035	0.204
OlTMT1A	-0.32169	-1.18706	0.66745	0.4516
LcPPO	0.33576	-0.59803	1.20541	0.4322
PdCO	0.25605	-0.72096	1.20714	0.56
TrPPO1	0.19075	-0.88502	1.22547	0.6524
AsOPN3	0.89315	-0.19065	1.70751	0.0518
DrPPO1	0.0714	-0.68498	0.79601	0.8616
																	The unpaired Hedges' g between shared control and PPO2 is -0.27 [95.0%CI -0.815, 0.558].
																	The P value of the two-sided permutation t-test is 0.584.
																	The unpaired Hedges' g between shared control and TMT1A is -0.0515 [95.0%CI -0.741, 0.877].
																	The P value of the two-sided permutation t-test is 0.914.
																	The unpaired Hedges' g between shared control and LcPPO is -0.334 [95.0%CI -0.857, 0.419].
																	The P value of the two-sided permutation t-test is 0.492.
																	The unpaired Hedges' g between shared control and PdCO is -0.345 [95.0%CI -0.858, 0.463].
																	The P value of the two-sided permutation t-test is 0.475.
																	The unpaired Hedges' g between shared control and pPPO1 is 0.277 [95.0%CI -0.597, 1.23].
																	The P value of the two-sided permutation t-test is 0.519.
																	The unpaired Hedges' g between shared control and OPN3 is -0.146 [95.0%CI -0.75, 0.716].
																	The P value of the two-sided permutation t-test is 0.785.
																	The unpaired Hedges' g between shared control and zPPO1 is -0.0704 [95.0%CI -0.721, 0.824].
																	The P value of the two-sided permutation t-test is 0.884.
																	The effect sizes and CIs are reported above as: effect size [CI width lower bound; upper bound]
																	5000 bootstrap samples were taken; the confidence interval is bias-corrected and accelerated.
																	The P value(s) reported are the likelihood(s) of observing the effect size(s), if the null hypothesis of zero difference is true.
																	For each permutation P value, 5000 reshuffles of the control and test labels were performed. They are included here to satisfy a common requirement of scientific journals.

## Sheet: EDF 5c
		Normalized PPR								n	Mean	SEM
OlTMT1A	D	0.9975	1.0028	0.9763	0.9942	1.0075	1.0096	1.0138		7	1.00024	0.00475
	L	1.1396	1.5618	1.1837	1.1832	1.4518	1.4618	1.2125		7	1.31349	0.06493
	R	1.2545	1.4887	1.1933	1.0791	1.0892	1.5715	1.1764		7	1.26467	0.07279
LcPPO	D	0.9889	0.9958	1.00914	1.019	0.9863	1.0609	1.0302	0.97	8	1.00753	0.01021
	L	1.3749	0.9742	0.97244	1.1261	1.2878	1.1067	1.0779	1.5991	8	1.18989	0.0766
	R	0.9898	1.0237	0.89502	1.0243	1.1148	1.1787	0.9178	0.7963	8	0.99255	0.04334
PdCO	D	0.9942	0.992	1.02152	1.0266	0.9568	0.9775	1.0556	1.0045	8	1.00359	0.0109
	L	1.39	1.6036	2.89418	4.3272	1.2635	1.2486	3.5765	1.2418	8	2.19317	0.43534
	R	0.952	1.1935	1.03942	1.2614	0.9453	1.04	1.193	1.0506	8	1.0844	0.04163
AsOPN3	D	1.03486	1.03387	1.0674	0.94896	0.98427	0.94981	1.01841	0.97182	8	1.00117	0.01547
	L	2.49048	1.42903	1.36162	1.70103	1.17324	1.45008	1.72521	1.90145	8	1.65402	0.14498
	R	1.83778	1.77951	1.12049	1.25204	1.22202	0.96314	1.65827	1.38088	8	1.40176	0.1138

## Sheet: EDF 5d
PPR	Ctrl.	OlTMT1A	LcPPO	PdCO	AsOPN3
	0.8362	0.8004	0.6747	1.1697	1.0218
	0.7774	1.0795	1.0837	0.9496	1.2519
	0.7937	1.3308	1.2358	1.228	0.987
	0.9358	0.847	1.1666	0.846	1.0428
	0.8663	0.7351	0.9105	1.3134	1.462
	1.0718	0.624	1.1301	1.3134	0.9503
	1.1027	0.9541	1.1301	1.1608	0.75086
	1.1401		1.2386	0.8161	1.22362
	1.1381
	0.8674
	1.0147
	0.7903
	1.0493
	1.1738
Test group	Difference	95%CI lower limit	95%CI upper limit	p-value
OlTMT1A	-0.31169	-1.42586	0.83925	0.494
LcPPO	0.60776	-0.63379	1.59132	0.1718
PdCO	0.7547	-0.26637	1.76668	0.0878
AsOPN3	0.64925	-0.37607	1.56935	0.1478
																	The unpaired Hedges' g between shared control and PPO2 is -0.27 [95.0%CI -0.815, 0.558].
																	The P value of the two-sided permutation t-test is 0.584.
																	The unpaired Hedges' g between shared control and TMT1A is -0.0515 [95.0%CI -0.741, 0.877].
																	The P value of the two-sided permutation t-test is 0.914.
																	The unpaired Hedges' g between shared control and LcPPO is -0.334 [95.0%CI -0.857, 0.419].
																	The P value of the two-sided permutation t-test is 0.492.
																	The unpaired Hedges' g between shared control and PdCO is -0.345 [95.0%CI -0.858, 0.463].
																	The P value of the two-sided permutation t-test is 0.475.
																	The unpaired Hedges' g between shared control and pPPO1 is 0.277 [95.0%CI -0.597, 1.23].
																	The P value of the two-sided permutation t-test is 0.519.
																	The unpaired Hedges' g between shared control and OPN3 is -0.146 [95.0%CI -0.75, 0.716].
																	The P value of the two-sided permutation t-test is 0.785.
																	The unpaired Hedges' g between shared control and zPPO1 is -0.0704 [95.0%CI -0.721, 0.824].
																	The P value of the two-sided permutation t-test is 0.884.
																	The effect sizes and CIs are reported above as: effect size [CI width lower bound; upper bound]
																	5000 bootstrap samples were taken; the confidence interval is bias-corrected and accelerated.
																	The P value(s) reported are the likelihood(s) of observing the effect size(s), if the null hypothesis of zero difference is true.
																	For each permutation P value, 5000 reshuffles of the control and test labels were performed. They are included here to satisfy a common requirement of scientific journals.

## Sheet: EDF 5e,f
		Normalized Frequency						Normalized Amplitude
		Ctrl.	OlTMT1A	LcPPO	PdCO	AsOPN3		Ctrl.	OlTMT1A	LcPPO	PdCO	AsOPN3
		0.9746	0.62887	0.99834	0.7	0.56667		1.0624	1.0652	0.9047	1.0018	0.91809
		0.9692	0.75847	0.86375	0.77232	0.88166		0.9894	0.9727	0.78451	0.9792	0.93527
		0.9439	0.7933	0.79398	0.60101	0.55556		0.9895	0.9983	0.8726	0.9732	0.83173
		1.0323	0.64815	0.93898	0.91259	0.64542		0.9324	0.8291	0.97453	0.8967	0.92601
		0.8	0.90625	0.82873	0.50649	0.84375		0.9325	0.9989	0.9485	0.9643	1.04324
		0.9893	0.81159	0.76126	0.60839	0.66667		0.9888	0.973	1.02207	0.9465	0.87643
				0.5514	0.5625					0.97722	1.0503
	n	6	6	7	7	6		6	6	7	7	6
	Mean	0.95155	0.7578	0.8195	0.66619	0.69332		0.9825	0.97287	0.9263	0.97314	0.92178
	SEM	0.03256	0.04275	0.05438	0.05277	0.05661		0.0196	0.0319	0.0301	0.01789	0.02894
