# Supplementary material for: A bistable inhibitory optoGPCR for multiplexed optogenetic control of neural circuits
Source: Nat Methods. 2024 May 29;21(7):1275–87. doi: 10.1038/s41592-024-02285-8 (PMC11239505; doi:10.1038/s41592-024-02285-8)
Supplement: Supplementary file 16 — Statistical source data. [file 41592_2024_2285_MOESM16_ESM.xlsx]

## Sheet: EDF 6a-c
	Panel a	see source data file for Fig. 2g
	Panel b	see source data file for Fig. 5b
	Panel c	see source data file for Fig. 2k

## Sheet: EDF 6e
	Wavelenght (nm)	Current density (pA/pF)								n	Mean	SEM
	700	15.09	10.46	6.78	11.08	8.1	24.12	42.23	16.08	8	16.7425	4.12459
	800	29.02	28.53	20.54	17.17	37.26	23.44	28.98		7	26.42	2.5085
	900	4.26	5.97	4.22	5.57	8.39	10.81	18.93	6.57	8	8.09	1.73099
	1000	0.36	1.07	0.81	1.52	2.4	0.56			6	1.12	0.30486
	1100	2.49	3.06	3.18	-1.19	-0.41	1.41			6	1.42333	0.75483
Nonlinear Curve Fit (Origin 9 pro)
Iteration Algorithm	Levenberg Marquardt
Model	Weibull3
Equation	double S=(x-xc)/w1 + ((w2-1)/w2)^(1/w2); y = y0+A*((w2-1)/w2)^((1-w2)/w2) * S^(w2-1) * exp(-S^w2+(w2-1)/w2);
	y0	y0	xc	xc	A	A	w1	w1	w2	w2	Statistics	Statistics
	Value	Standard Error	Value	Standard Error	Value	Standard Error	Value	Standard Error	Value	Standard Error	Reduced Chi-Sqr	Adj. R-Square
	0	0	796.105	11.6536	26.42	0	614873000	25940600000	7256960	305764000	1.62713	0.9861
		DF	Sum of Squares	Mean Square	F Value	Prob>F
	Regression	3	1043.8	347.934	213.833	0.00465
	Residual	2	3.25425	1.62713
	Uncorrected Total	5	1047.06
	Corrected Total	4	468.258

## Sheet: EDF 6f
	power 800 nm (mW)	Current density (pA/pF)						n	Mean	SEM
	0.1	2.19	10.84	3.92	2.84224	0.91	6.79	6	4.58204	1.49118
	0.3	6.08	30.73	14.47	21.786	23.52	10.76	6	17.891	3.71372
	1	15.39	70.27	33.94	49.5611	82.22	20.03	6	45.2352	11.0558
	3	21.81	64.89	45.15	56.8523	121.29	21.74	6	55.2887	15.0554
	10	21.66	78.68	28.76	84.3885	86.57	46.48	6	57.7564	11.8999
Nonlinear Curve Fit (Origin 9 pro)
Iteration Algorithm	Levenberg Marquardt
Model	Logistic
Equation	y = A2 + (A1-A2)/(1 + (x/x0)^p)
	A1	A1	A2	A2	x0	x0	p	p	EC20	EC50	EC80	Statistics	Statistics
	Value	Standard Error	Value	Standard Error	Value	Standard Error	Value	Standard Error	Value	Value	Value	Reduced Chi-Sqr	Adj. R-Square
	0	0	58.56	1.0149	0.48872	0.02217	1.58978	0.06332	0.20434	0.48872	1.16888	0.02467	0.99906
		DF	Sum of Squares	Mean Square	F Value	Prob>F
	Regression	3	180.704	60.2347	2441.55	0.000409407
	Residual	2	0.04934	0.02467
	Uncorrected Total	5	180.753
	Corrected Total	4	105.372
