# Supplementary material for: A bistable inhibitory optoGPCR for multiplexed optogenetic control of neural circuits
Source: Nat Methods. 2024 May 29;21(7):1275–87. doi: 10.1038/s41592-024-02285-8 (PMC11239505; doi:10.1038/s41592-024-02285-8)
Supplement: Supplementary file 17 — Statistical source data. [file 41592_2024_2285_MOESM17_ESM.xlsx]

## Sheet: EDF 7c,d
	GIRK current (pA)				1/2 rise time (ms)
	LcPPO	PdCO	AsOPN3		LcPPO	PdCO	AsOPN3
	21.35	69.22	4.2		381.062	53.5947	409.059
	39.04	43.65	11.4		274.323	65.8934	464.004
	20.96	124.2	6.11		476.352	75.8924	323.968
	100.7	44.64	20.58		344.216	74.7425	255.224
	7.91	103.48	34.11		346.965	85.5914	215.978
	8.53	69.28	34.64
	12.99	46.69	31.6
	17.24	127.88	13.73
n	8	8	8		5	5	5
Mean	28.59	78.63	19.5463		364.584	71.1429	333.647
SEM	10.8742	12.4605	4.43709		32.8908	5.3841	46.2437

## Sheet: EDF 7e,f
								n	Mean	SEM
	-SCH	GIRK current (pA)	55.666	105.183	43.6292	30.038	40.7227	5	55.0477	13.1814
	+SCH	GIRK current (pA)	24.5762	9.8409	7.1171	4.7193	11.2244	5	11.4956	3.4569
	-SCH	EPSC1 inhibition	0.8814	0.8467	0.9291	0.9385	0.9696	5	0.91306	0.0218
	+SCH	EPSC1 inhibition	0.8732	0.8425	0.9647	0.9686	0.9055	5	0.9109	0.02485

## Sheet: EDF 7h
		Mean -netBRET (0-3 min)				Mean -netBRET (17-20 min)
	n=	4	4	4		4	4	4
		AsOPN3	PdCO	LcPPO		AsOPN3	PdCO	LcPPO
	Gi1	0.4259	0.0176	0.359		0.2589	0.024	0.2543
	Gi2	0.3053	0.0262	0.308		0.1869	0.0024	0.1886
	Gi3	0.3914	0.0262	0.3901		0.2458	0.0231	0.2448
	GoA	0.4328	0.2617	0.3538		0.2883	0.1971	0.2304
	GoB	0.3986	0.2347	0.3309		0.3235	0.1885	0.2472
	Gz	0.3254	0.1863	0.3905		0.3236	0.1221	0.3181
	Gs	-0.0291	0.0173	0.0402		-0.0479	-0.0194	0.025
	Gq	0.0475	0.0309	0.0576		0.062	0.0125	0.0645
	G11	0.14	0.0504	0.1		0.0922	0.0301	0.0731
	G15	0.1567	0.0534	0.2333		0.0869	-0.0038	0.1259
	G12	0.0758	0.0323	0.0751		0.0144	-0.0193	0.0472
	G13	0.005	0.0021	0.0061		0.0324	0.033	0.0272

## Sheet: EDF 7i
	EPSC1 inhibition
	LcPPO		PdCO		AsOPN3
	-PTX	+PTX	-PTX	+PTX	-PTX	+PTX
	0.5416	0.1716	0.9564	0.1978	0.5902	0.0704
	0.4779	0.1445	0.9407	0.227	0.9779	0.0643
	0.7364	0.1179	0.8524	0.1715	0.865	0.2124
	0.7837	0.1022	0.5124	0.0812	0.9351	0.1678
	0.7451	0.4115	0.7853	0.1779	0.9257	0.1223
	0.5122	0.053	0.9342	0.3021	0.7714	0.033
				0.1514		0.1343
				0.185
n	6	6	6	8	6	7
Mean	0.63282	0.16678	0.83023	0.18674	0.84422	0.11493
SEM	0.05567	0.05161	0.06891	0.02226	0.0586	0.0239

## Sheet: EDF 7l
		cAMP change
		LcPPO	PdCO	AsOPN3
		0.34628	0.92456	0.34858
		0.36275	0.96092	0.35276
		0.38056	0.93507	0.34507
		0.35572	1.09741	0.4079
		0.37557	1.11087	0.42355
		0.38656	1.10413	0.41088
	n	6	6	6
	Mean	0.36791	1.02216	0.38146
	SEM	0.00635	0.03702	0.01479
