# Supplementary material for: A bistable inhibitory optoGPCR for multiplexed optogenetic control of neural circuits
Source: Nat Methods. 2024 May 29;21(7):1275–87. doi: 10.1038/s41592-024-02285-8 (PMC11239505; doi:10.1038/s41592-024-02285-8)
Supplement: Supplementary file 18 — Statistical source data. [file 41592_2024_2285_MOESM18_ESM.xlsx]

## Sheet: EDF 8a
		netBRET; E=(0-3min) L=(17-20 min);
		Gi1 E	Gi1 L	Gi2 E	Gi2 L	Gi3 E	Gi3 L	GoA E	GoA L	GoB E	Gob L	Gz E	Gz L	Gs-short E	Gs-short L	Gq E	Gq L	G11 E	G11 L	G15 E	G15 L	G12 E	G12 L	G13 E	G13 L
	PdCO	-0.00799	-0.01935	-0.01676	-0.01576	-0.0207	-0.01876	-0.20545	-0.16916	-0.17553	-0.16943	-0.10564	-0.11009	-0.05466	-0.03582	-0.02312	-0.01512	-0.07152	-0.04864	-0.03339	0.02378	-0.06934	-0.00896	-0.00683	-0.05509
		-0.01338	-0.03425	-0.00973	0.00703	-0.01549	-0.00693	-0.24444	-0.1825	-0.23614	-0.17709	-0.21035	-0.11978	-0.01078	0.00032357	-0.00558	-0.03166	-0.04416	-0.03927	-0.06065	0.00141	-0.02033	-0.00265	0.01109	-0.03848
		-0.02163	-0.01507	-0.03705	0.024	-0.02896	-0.0179	-0.27765	-0.20288	-0.24677	-0.19071	-0.21776	-0.10174	0.000440761	0.10286	-0.06034	0.02439	-0.04232	0.0124	-0.07624	0.02286	-0.02017	0.09314	-0.00315	-0.00431
		-0.02739	-0.02722	-0.0413	-0.02489	-0.03973	-0.04897	-0.31944	-0.23369	-0.28027	-0.21685	-0.21142	-0.15679	-0.0042	0.01014	-0.03462	-0.0278	-0.04375	-0.04496	-0.04329	-0.03272	-0.01954	-0.00419	-0.00963	-0.03419
	AsOPN3	-0.3263	-0.18011	-0.26226	-0.13372	-0.24281	-0.17137	-0.37761	-0.26879	-0.37732	-0.32743	-0.23121	-0.20093	0.12626	0.14194	-0.02539	-0.02147	-0.1845	-0.10351	-0.10065	-0.01382	-0.05483	0.04557	-0.00966	-0.09889
		-0.44451	-0.22761	-0.30136	-0.17298	-0.3087	-0.22201	-0.43989	-0.27666	-0.39741	-0.32424	-0.45126	-0.36096	-0.01608	-0.00208	-0.03357	-0.09535	-0.14552	-0.11085	-0.18856	-0.08915	-0.08162	-0.01317	0.00421	-0.0235
		-0.46492	-0.33029	-0.31333	-0.21265	-0.49983	-0.30734	-0.4453	-0.29607	-0.40205	-0.31029	-0.31609	-0.37968	-0.01501	-0.000357473	-0.08058	-0.06575	-0.10312	-0.05848	-0.16057	-0.10433	-0.07467	-0.06274	-0.0084	-0.00723
		-0.46796	-0.29756	-0.34416	-0.22831	-0.51415	-0.28267	-0.46839	-0.31165	-0.41756	-0.33215	-0.3029	-0.35287	0.02141	0.05225	-0.05055	-0.06536	-0.12683	-0.09583	-0.17693	-0.14044	-0.09223	-0.02719	-0.00599	-8.22e-05
	LcPPO	-0.36029	-0.24989	-0.32295	-0.20226	-0.37382	-0.21052	-0.33871	-0.22409	-0.31586	-0.24663	-0.36037	-0.30501	-0.05173	-0.08	-0.0013	-0.06294	-0.1376	-0.09167	-0.22437	-0.12546	-0.09293	-0.05257	-0.01617	-0.03628
		-0.33565	-0.25	-0.29886	-0.18465	-0.38415	-0.23207	-0.36512	-0.24333	-0.33291	-0.24606	-0.43009	-0.32673	-0.03733	-0.01012	-0.04885	-0.07898	-0.09532	-0.08013	-0.26283	-0.13988	-0.07155	-0.05968	0.01006	-0.03633
		-0.34483	-0.24184	-0.29869	-0.17357	-0.36105	-0.21415	-0.3194	-0.2186	-0.32818	-0.25399	-0.38387	-0.296	-0.05013	-0.01537	-0.10588	-0.04331	-0.09323	-0.05452	-0.19537	-0.06635	-0.08186	-0.01535	-0.00529	-0.00698
		-0.39512	-0.2754	-0.3114	-0.19379	-0.44153	-0.32236	-0.39212	-0.23572	-0.34672	-0.24221	-0.38753	-0.34481	-0.02144	0.00531	-0.07419	-0.07287	-0.0738	-0.0662	-0.25081	-0.1718	-0.05422	-0.06103	-0.0132	-0.02916
