# Supplementary material for: A bistable inhibitory optoGPCR for multiplexed optogenetic control of neural circuits
Source: Nat Methods. 2024 May 29;21(7):1275–87. doi: 10.1038/s41592-024-02285-8 (PMC11239505; doi:10.1038/s41592-024-02285-8)
Supplement: Supplementary file 19 — Statistical source data. [file 41592_2024_2285_MOESM19_ESM.xlsx]

## Sheet: EDF 9d,e
	PdCO				LcPPO
	EPSC (pA)
	Baseline	Light	Recovery		Baseline	Light	Recovery
	-1070.21	-453.452	-1110.8		-398.594	-281.166	-399.302
	-633.436	-80.3321	-589.977		-1193.97	-803.796	-1009.24
	-1369.94	-367.183	-1352.9		-575.268	-487.047	-496.57
	-697.647	-110.788	-553.927		-60.026	-34.6333	-89.0825
	-531.693	-68.5407	-684.823		-72.4467	-39.5358	-69.6582
	-937.483	-174.265	-853.51		-611.858	-424.859	-607.111
	-762.055	-55.8916	-640.21		-171.337	-148.112	-161.483
	-523.259	-29.8411	-421.302		-189.397	-162.706	-193.543
	-481.955	-260.055	-473.929		-250.347	-216.549	-226.707
n	9	9	9		9	9	9
Mean	-778.631	-177.816	-742.375		-391.472	-288.712	-361.411
SEM	98.7437	50.1816	103.311		120.603	82.558	101.744
	BiPOLES only Ctrl
	EPSC (pA)				Normalized EPSC
	Baseline	Light	Recovery		Baseline	Light	Recovery
	-909.931	-909.269	-947.631		1	0.999273	1.04143
	-423.353	-423.586	-461.093		1	1.00055	1.08914
	-401.114	-394.202	-421.538		1	0.98277	1.05092
	-267.749	-207.479	-259.766		1	0.774901	0.970183
	-363.139	-352.783	-367.263		1	0.971481	1.01136
	-198.342	-199.862	-202.021		1	1.00766	1.01855
	-308.637	-318.647	-288.425		1	1.03243	0.934512
	-436.521	-440.327	-451.893		1	1.00872	1.03521
n	8	8	8		8	8	8
Mean	-413.598	-405.769	-424.954		1	0.97222	1.01891
SEM	76.5661	78.7483	81.7432		0	0.02891	0.01705
Repeated measures ANOVA (Prism 9, on EPSC amplitudes)
	BiPOLES only Ctrl
	Repeated measures ANOVA summary
	Assume sphericity?	No
	F	2.826
	P value	0.0984
	P value summary	ns
	Statistically significant (P < 0.05)?	No
	Geisser-Greenhouse's epsilon	0.9286
	R squared	0.2876
	Was the matching effective?
	F	567.4
	P value	<0.0001
	P value summary	****
	Is there significant matching (P < 0.05)?	Yes
	R squared	0.9951
	ANOVA table	SS	DF	MS	F (DFn, DFd)	P value
	Treatment (between columns)	1489	2	744.4	F (1.857, 13.00) = 2.826	P=0.0984
	Individual (between rows)	1046067	7	149438	F (7, 14) = 567.4	P<0.0001
	Residual (random)	3687	14	263.4
	Total	1051243	23
	Data summary
	Number of treatments (columns)	3
	Number of subjects (rows)	8
	Number of missing values	0

## Sheet: EDF 9f,g
Panel f						Panel g
	Time (s)	n	mean	SEM		Time (s)	n	mean	SEM
	-300	4	1.11489	0.0805418		-300	4	1.18955	0.114124
	-290	3	1.1248	0.0576542		-290	4	1.04442	0.0606177
	-280	5	1.07756	0.0687481		-280	4	1.08008	0.0769114
	-270	4	1.1696	0.093879		-270	4	1.09208	0.0771526
	-260	6	1.08846	0.0789574		-260	4	1.07962	0.0360263
	-250	4	1.08129	0.0889771		-250	5	0.998365	0.0887947
	-240	6	0.931544	0.0249334		-240	5	1.10558	0.0360985
	-230	4	1.05064	0.0786481		-230	5	1.03998	0.0747746
	-220	6	1.08515	0.096207		-220	5	0.934007	0.0452092
	-210	4	0.975692	0.0417229		-210	5	0.929045	0.0395873
	-200	6	1.01015	0.0450756		-200	5	0.853451	0.0388304
	-190	4	1.00403	0.0911404		-190	5	0.874023	0.0580524
	-180	6	0.977755	0.0629135		-180	5	0.914416	0.0473765
	-170	4	0.943237	0.042367		-170	5	0.828117	0.0452227
	-160	6	0.917093	0.0760545		-160	5	0.963668	0.0100574
	-150	4	0.884641	0.0552491		-150	5	0.936995	0.0907091
	-140	6	1.02083	0.0747325		-140	5	0.970254	0.032721
	-130	4	0.940989	0.0665905		-130	5	0.982082	0.0500218
	-120	6	1.03044	0.0409241		-120	5	1.13703	0.0411749
	-110	4	0.878813	0.0616509		-110	5	1.06933	0.0181248
	-100	6	0.88583	0.0629146		-100	5	1.17051	0.120624
	-90	4	0.964881	0.0653281		-90	5	1.04325	0.114474
	-80	6	0.944664	0.100319		-80	5	1.09329	0.0804642
	-70	4	0.973242	0.177383		-70	5	0.980588	0.0261778
	-60	6	1.06236	0.0855912		-60	5	1.07802	0.132501
	-50	4	0.940774	0.121197		-50	5	0.916155	0.0712407
	-40	6	0.99125	0.0866154		-40	5	1.03064	0.0511524
	-30	4	1.01186	0.0809771		-30	5	0.973972	0.0557111
	-20	6	0.985613	0.0372626		-20	5	0.894884	0.0548459
	-10	4	0.978168	0.0411667		-10	5	0.893737	0.0315725
	10	6	0.962717	0.101039		10	5	1.01946	0.0477252
	20	4	1.07007	0.0462058		20	5	1.20013	0.217539
	30	6	0.929371	0.11399		30	5	1.18579	0.233849
	40	4	0.928427	0.0795199		40	5	1.0665	0.100289
	50	6	0.996487	0.0509345		50	5	1.09827	0.180102
	60	4	1.07455	0.0825286		60	5	1.15266	0.137431
	70	6	0.997075	0.0784793		70	5	0.919711	0.0376599
	80	4	0.94867	0.163067		80	5	1.00537	0.0484743
	90	6	1.02501	0.0960563		90	5	0.896757	0.0805313
	100	4	0.91472	0.0969204		100	5	0.989677	0.0427453
	110	5	0.931034	0.0345915		110	5	0.864401	0.0592887
	120	3	0.866816	0.0912065		120	5	0.913183	0.0452829
	130	6	0.930137	0.063312		130	5	0.961131	0.079757
	140	4	1.02806	0.156856		140	5	0.965907	0.0745684
	150	6	1.10979	0.0988867		150	5	1.2166	0.170528
	160	4	1.1484	0.122587		160	5	1.03242	0.0766228
	170	6	1.04868	0.0658964		170	5	0.964202	0.0895046
	180	3	1.18696	0.245978		180	5	0.993739	0.0811753
	190	6	1.00786	0.0856839		190	5	0.975846	0.109562
	200	4	1.0257	0.119866		200	5	0.901354	0.0790735
	210	6	1.02157	0.0751257		210	5	0.997364	0.033067
	220	4	0.984206	0.136981		220	5	0.969412	0.0262374
	230	6	0.932715	0.104952		230	5	0.908505	0.060171
	240	4	1.05428	0.130998		240	5	0.976628	0.0494074
	250	6	0.972441	0.165443		250	5	1.04141	0.0603589
	260	4	0.998354	0.124484		260	5	0.945685	0.0558647
	270	6	0.986199	0.104547		270	5	1.05339	0.0953607
	280	4	1.13388	0.131945		280	5	0.958736	0.0818973
	290	6	1.02184	0.0959375		290	5	1.00406	0.0654925
	300	4	1.00043	0.0673558		300	5	0.909181	0.073725
	310	6	0.972459	0.0991742		310	5	1.01446	0.0489834
	320	4	1.11754	0.131502		320	5	1.01122	0.122083
	330	6	1.01168	0.0987584		330	5	1.06784	0.115224
	340	4	1.0132	0.085911		340	5	0.872968	0.0945722
	350	6	1.01068	0.0961426		350	5	0.895151	0.0692742
	360	4	1.02807	0.133217		360	5	0.931349	0.0625334
	370	6	1.01493	0.0765718		370	5	1.17185	0.0293212
	380	4	0.93501	0.0628692		380	5	1.06324	0.0397961
	390	6	1.0068	0.0612289		390	5	0.984838	0.0445922
	400	4	0.998638	0.0305419		400	5	0.810313	0.0703949
	410	6	0.918727	0.0674455		410	5	1.01685	0.02573
	420	4	1.01723	0.077384		420	5	0.953865	0.0450514
	430	6	1.01599	0.0979278		430	5	1.16592	0.0717688
	440	4	1.01087	0.046945		440	5	1.07449	0.101337
	450	6	1.07818	0.078004		450	5	1.01306	0.0937537
	460	4	1.22576	0.144506		460	5	1.0593	0.0871045
	470	6	1.09428	0.0924237		470	5	1.03965	0.0973075
	480	4	0.999153	0.0946372		480	5	1.11426	0.0618686
	490	6	1.0435	0.091172		490	5	1.08643	0.0650176
	500	5	1.05897	0.121702		500	5	0.99193	0.06249
	510	6	0.931313	0.0773485		510	5	0.994719	0.0598493
	520	5	0.938994	0.0643125		520	5	1.01793	0.0545276
	530	6	0.948722	0.0742807		530	5	1.05625	0.0538417
	540	5	1.02124	0.0949527		540	5	1.08858	0.0623994
	550	6	0.989491	0.0477602		550	5	0.856263	0.074953
	560	5	0.994222	0.0797484		560	5	0.919799	0.111898
	570	6	0.947848	0.0491676		570	5	0.954227	0.0576614
	580	5	0.970576	0.0617388		580	5	1.13788	0.0924555
	590	6	1.0259	0.0337676		590	5	0.882426	0.0649888
	600	5	0.996446	0.058189		600	5	0.974653	0.0666635
	610	6	0.955229	0.0723542		610	5	0.826994	0.100735
	620	5	0.962835	0.0872127		620	5	0.923309	0.123524
	630	6	0.917267	0.0612775		630	5	0.831736	0.142805
	640	5	1.06276	0.107567		640	5	0.84662	0.147063
	650	6	1.01381	0.0855622		650	5	0.887751	0.136709
	660	5	0.962552	0.0714268		660	5	0.910076	0.0981438
	670	6	0.994875	0.0541816		670	5	0.931579	0.101422
	680	5	0.972134	0.0666734		680	5	0.885848	0.0845312
	690	6	0.926588	0.0918651		690	5	0.825877	0.0495942
	700	5	0.92883	0.110007		700	5	0.916362	0.0526627
	710	6	0.955985	0.0806932		710	5	0.909902	0.0462289
	720	5	0.995568	0.0889054		720	5	0.864003	0.0347991
	730	6	0.885521	0.0375704		730	5	0.889731	0.0503047
	740	5	1.04641	0.0958371		740	5	0.894775	0.0423093
	750	6	1.01085	0.0961014		750	5	0.931695	0.0825641
	760	5	1.04794	0.108663		760	5	0.808129	0.1117
	770	6	0.986551	0.0782415		770	5	0.958033	0.0727216
	780	5	0.975129	0.120032		780	5	0.962539	0.0603944
	790	6	0.987305	0.127272		790	5	0.980271	0.0849549
	800	5	1.14003	0.0671855		800	5	0.796094	0.140308
	810	6	1.14122	0.0650406		810	5	0.930819	0.115358
	820	5	1.20323	0.113266		820	5	0.998891	0.0901719
	830	6	1.11318	0.0928457		830	5	0.938013	0.0913619
	840	5	1.0967	0.0527213		840	5	0.950924	0.0977379
	850	6	1.06336	0.0598082		850	5	0.792438	0.140689
	860	5	1.12389	0.0789373		860	5	0.891435	0.0989915
	870	6	1.00392	0.0672521		870	5	0.871739	0.12069
	880	5	1.01729	0.0751055		880	5	0.884943	0.12365
	890	6	1.01344	0.0730605		890	5	0.882945	0.12941
	900	5	1.0737	0.0720578		900	5	1.02261	0.101005
	910	6	1.01867	0.0751123		910	5	0.954514	0.0676762
	920	5	1.01872	0.133021		920	5	0.904413	0.0829505
	930	6	0.901909	0.119243		930	5	1.07914	0.0731924
	940	5	0.865095	0.144705		940	5	1.12923	0.0830683
	950	6	0.921814	0.111192		950	5	1.01335	0.092265
	960	4	0.87803	0.160592		960	5	0.984466	0.103572
	970	5	1.06614	0.0754452		970	5	0.909195	0.110272
	980	4	1.04838	0.0905614		980	5	0.797617	0.0656776
	990	5	0.99922	0.0438244		990	5	0.990901	0.0884584
	1000	4	0.883909	0.151476		1000	5	1.05486	0.064795
	1010	5	0.957672	0.0495922		1010	5	0.935721	0.127261
	1020	4	0.924333	0.0390821		1020	5	0.945664	0.0824438
	1030	5	0.973765	0.0434066		1030	5	0.980095	0.0357291
	1040	4	1.05039	0.0160426		1040	5	1.03957	0.0521134
	1050	5	1.01604	0.0831171		1050	5	1.13141	0.0766015
	1060	4	1.06578	0.0586853		1060	5	1.07511	0.0908046
	1070	5	1.05825	0.108651		1070	5	1.11934	0.102805
	1080	4	0.915444	0.137854		1080	5	0.959853	0.0767627
	1090	5	0.913258	0.0606887		1090	5	0.957047	0.122959
	1100	4	0.897748	0.0978475		1100	5	0.942989	0.113605
	1110	5	1.05937	0.0896013		1110	5	0.922968	0.114443
	1120	4	0.903846	0.175643		1120	5	1.03425	0.0937719
	1130	5	0.959505	0.123595		1130	5	0.900098	0.11784
	1140	4	0.909199	0.153469		1140	5	0.92147	0.0907601
	1150	5	0.864157	0.138187		1150	5	0.996457	0.0741099
	1160	4	0.948415	0.113663		1160	5	0.812653	0.106352
	1170	5	0.981703	0.0949715		1170	5	0.84685	0.122758
	1180	4	0.976645	0.0695719		1180	5	0.912685	0.0893044
	1190	5	0.951869	0.0512369		1190	5	0.750201	0.110701
	1200	4	0.964441	0.11565		1200	5	0.909235	0.129297
	1210	5	0.934036	0.07277		1210	5	0.835356	0.102243
	1220	4	0.906622	0.111695		1220	5	0.880547	0.191979
	1230	5	0.842096	0.143875		1230	5	0.698372	0.14403
	1240	4	0.760485	0.158059		1240	5	0.830612	0.08525
	1250	5	0.817246	0.106281		1250	5	1.05113	0.0768169
	1260	4	0.80628	0.151166		1260	5	0.915444	0.0315171
	1270	5	0.881014	0.0727567		1270	5	0.905195	0.107777
	1280	4	0.85429	0.145358		1280	5	1.02675	0.0922814
	1290	5	0.880994	0.0991418		1290	5	0.972665	0.120469
	1300	4	0.889701	0.118436		1300	5	0.915395	0.131539
	1310	5	0.825671	0.128673		1310	5	0.940515	0.148079
	1320	4	0.988374	0.153598		1320	5	0.982727	0.0483071
	1330	5	0.896107	0.093316		1330	5	1.03983	0.114192
	1340	4	0.865476	0.121141		1340	5	0.880097	0.0809046
	1350	5	0.976552	0.12886		1350	5	0.913582	0.0650583
	1360	4	0.840216	0.121016		1360	5	0.981665	0.119557
	1370	5	0.960229	0.125035		1370	5	0.976392	0.125379
	1380	4	0.948955	0.190823		1380	5	0.823317	0.11337
	1390	5	0.87555	0.11775		1390	5	0.85613	0.0745105
	1400	4	0.887429	0.187971		1400	5	1.01057	0.115523
	1410	5	0.847207	0.108753		1410	5	0.975273	0.0777245
	1420	4	0.851081	0.175839		1420	5	0.716644	0.10993
	1430	5	0.910027	0.152214		1430	5	0.802229	0.0863166
	1440	4	0.861357	0.148868		1440	5	0.914141	0.0906161
	1450	5	0.910151	0.155892		1450	5	0.856375	0.100439
	1460	4	0.834098	0.186033		1460	5	0.933844	0.092943
	1470	5	0.918294	0.161154		1470	5	0.986105	0.118086
	1480	4	0.817753	0.142466		1480	5	0.902226	0.090996
	1490	5	0.820578	0.120023		1490	5	0.926025	0.100755
	1500	4	0.841263	0.185935		1500	5	0.937858	0.16959
	1510	5	0.772595	0.133223
	1520	4	0.765393	0.167212		1510	5	1.04848	0.127049
	1530	5	0.823501	0.112222		1520	5	0.975495	0.135657
	1540	4	0.937852	0.147238		1530	5	0.942504	0.126028
	1550	5	0.916997	0.121304		1540	5	1.02225	0.117796
	1560	4	0.810423	0.124959		1550	5	1.13266	0.127381
	1570	5	0.929106	0.13032		1560	5	0.920362	0.0862021
	1580	4	0.80571	0.0624401		1570	5	0.997847	0.134569
	1590	5	0.882897	0.0786719		1580	5	0.998611	0.151709
	1600	4	0.878541	0.0907332		1590	5	0.984685	0.118825
	1610	5	0.906541	0.075901		1600	5	0.924181	0.0919043
	1620	4	0.849214	0.130908		1610	5	0.90615	0.116878
	1630	5	0.899603	0.125827		1620	5	0.961128	0.145357
	1640	4	0.676864	0.0432664		1630	5	1.02989	0.113728
	1650	5	0.825079	0.069103		1640	5	1.1528	0.17648
	1660	4	0.787078	0.0923042		1650	5	1.14428	0.0752764
	1670	5	0.885715	0.0796883		1660	5	1.06083	0.123238
	1680	4	0.866836	0.168984		1670	5	1.10495	0.12054
	1690	5	0.821498	0.0587577		1680	5	1.0562	0.118451
	1700	4	0.687293	0.0794323		1690	5	0.982534	0.156502
	1710	5	0.873054	0.106647		1700	5	0.943853	0.164278
	1720	4	0.787202	0.0974523		1710	5	0.958162	0.111057
	1730	5	0.773123	0.0872131		1720	5	0.964116	0.140092
	1740	4	0.704907	0.0911121		1730	5	1.06156	0.143871
	1750	5	0.72661	0.0921165		1740	5	1.08403	0.121055
	1760	4	0.737987	0.133381		1750	5	0.98536	0.153827
	1770	5	0.842602	0.149975		1760	5	0.920114	0.168272
	1780	4	0.624066	0.0890062		1770	5	0.878222	0.0646132
	1790	5	0.755737	0.071253		1780	5	0.973717	0.116471
	1800	4	0.792343	0.103389		1790	5	0.920778	0.100803
	1810	5	0.775377	0.0610288		1800	5	1.00414	0.110798
	1820	4	0.804088	0.117954		1810	5	0.921326	0.133265
	1830	4	0.908733	0.104243		1820	5	0.977075	0.0889136
	1840	4	0.863027	0.110089		1830	5	0.930951	0.127323
	1850	4	0.845815	0.0863887		1840	5	1.01581	0.0979551
	1860	4	0.857808	0.0792037		1850	5	0.919706	0.131467
	1870	4	0.849492	0.141591		1860	5	1.0196	0.0436243
	1880	4	0.764844	0.0765655		1870	5	0.914785	0.0836965
	1890	4	0.801241	0.0903635		1880	5	0.937962	0.169576
	1900	4	0.651851	0.0446562		1890	5	1.00265	0.0445214
	1910	4	0.712431	0.0748704		1900	5	0.90393	0.0672773
	1920	4	0.783031	0.0827015		1910	5	1.05454	0.180272
	1930	4	0.858413	0.129641		1920	5	0.964355	0.148042
	1940	4	0.930249	0.171808		1930	5	0.950716	0.110793
	1950	5	0.916982	0.160687		1940	5	0.908142	0.123668
	1960	5	0.864986	0.120182		1950	5	0.912946	0.167629
	1970	5	0.86894	0.112118		1960	5	0.98455	0.11276
	1980	5	0.892993	0.124067		1970	5	0.937741	0.184616
	1990	5	0.916485	0.103552		1980	5	1.00277	0.185645
	2000	5	0.83845	0.131021		1990	5	1.08757	0.115355
	2010	5	0.840902	0.139831		2000	5	1.08337	0.146001
	2020	5	0.878859	0.145811		2010	5	1.04025	0.117245
	2030	5	0.894579	0.11855		2020	5	0.993001	0.121806
	2040	5	0.831662	0.114521		2030	5	1.02718	0.15678
	2050	5	0.806002	0.100454		2040	5	1.01992	0.122881
	2060	5	0.724522	0.0827409		2050	5	1.166	0.125262
	2070	5	0.902553	0.0927704		2060	5	1.10904	0.140478
	2080	5	0.896459	0.0754064		2070	5	1.16521	0.111796
	2090	5	0.820827	0.0752185		2080	5	1.21501	0.121772
	2100	5	0.74752	0.0678872		2090	5	1.06924	0.142522
	2110	5	0.844879	0.0827018		2100	5	1.17038	0.126128
	2120	5	0.802624	0.105012		2110	5	1.14602	0.178521
	2130	5	0.832749	0.101656		2120	5	1.05779	0.113615
	2140	5	0.798256	0.118931		2130	5	1.11533	0.230806
	2150	5	0.841943	0.151238		2140	5	1.0837	0.109938
	2160	5	0.884406	0.197677		2150	5	1.15338	0.177944
	2170	5	0.957375	0.17161		2160	5	1.0944	0.20197
	2180	5	0.960557	0.161782		2170	5	1.00135	0.156981
	2190	5	0.983538	0.204622		2180	5	0.963182	0.114689
	2200	5	0.9728	0.221035		2190	5	1.0689	0.144473
	2210	5	0.854787	0.149863		2200	5	1.07414	0.230395
	2220	5	0.940776	0.113803		2210	5	1.02571	0.105019
	2230	5	0.883597	0.126315		2220	5	1.01025	0.0906577
	2240	5	0.945486	0.120544		2230	5	1.05462	0.152582
	2250	5	0.933973	0.0931954		2240	5	1.05259	0.141607
	2260	5	0.928496	0.136255		2250	5	0.992025	0.125466
	2270	5	0.924367	0.152967		2260	5	1.08099	0.183193
	2280	5	0.87552	0.0829962		2270	5	1.02418	0.155707
	2290	5	0.943644	0.0985374		2280	5	0.992959	0.0954389
	2300	5	0.839452	0.0678204		2290	5	1.03846	0.166512
	2310	5	0.848746	0.095717		2300	5	0.920657	0.161817
	2320	5	0.797624	0.0420503		2310	5	1.00112	0.174051
	2330	5	0.802209	0.0965887		2320	5	0.979542	0.169576
	2340	5	0.740052	0.132229		2330	5	0.944379	0.118713
	2350	5	0.79007	0.104123		2340	5	0.965515	0.0946977
	2360	5	0.768734	0.118138		2350	5	1.02734	0.0753738
	2370	5	0.826114	0.102846		2360	5	1.00643	0.0585176
	2380	5	0.7971	0.101075		2370	5	0.958656	0.0590212
	2390	5	0.819071	0.102767		2380	5	0.950628	0.117682
	2400	5	0.824503	0.100189		2390	5	0.882149	0.0853492
	2410	5	0.867017	0.121172		2400	5	0.959543	0.0773747
	2420	5	0.831817	0.130204		2410	4	1.11727	0.185245
	2430	5	0.855386	0.13444		2420	4	1.10429	0.169463
	2440	5	0.99297	0.140923		2430	4	1.14305	0.183019
	2450	5	0.838414	0.190302		2440	4	1.09553	0.0940317
	2460	5	0.888076	0.132954		2450	4	0.9602	0.148757
	2470	5	0.965516	0.150251		2460	4	1.12832	0.177506
	2480	4	0.895787	0.128789		2470	4	1.02931	0.150382
	2490	4	0.957747	0.130127		2480	4	1.1024	0.15036
	2500	4	0.903018	0.0936928		2490	4	1.04422	0.145052
	2510	4	0.812972	0.123129		2500	4	1.01068	0.142779
	2520	4	0.831527	0.0736658		2510	4	1.07546	0.228351
	2530	4	0.884589	0.0782801		2520	4	1.09699	0.150826
	2540	4	0.872484	0.102372		2530	4	1.22371	0.221815
	2550	4	0.750951	0.0892188		2540	4	1.20375	0.344372
	2560	4	0.739953	0.128082		2550	4	0.906614	0.183873
	2570	4	0.910179	0.0863154		2560	4	1.01581	0.198764
	2580	4	1.06722	0.251061		2570	4	0.997984	0.139584
	2590	4	1.03642	0.242469		2580	4	0.987592	0.217353
	2600	4	0.872833	0.201491		2590	4	1.1088	0.209542
	2610	3	1.13861	0.219388		2600	4	1.12221	0.195633
	2620	3	1.14167	0.17337		2610	4	1.08376	0.226365
	2630	3	1.137	0.148384		2620	4	1.04883	0.163671
	2640	3	0.97776	0.074469		2630	4	1.05662	0.18853
	2650	3	1.05821	0.012495		2640	4	1.07897	0.177607
	2660	3	1.07989	0.0201364		2650	4	1.15493	0.0761213
	2670	3	0.968681	0.131988		2660	4	1.00867	0.10812
	2680	3	1.0238	0.0362488		2670	4	0.952825	0.0647461
	2690	3	1.0353	0.0442658		2680	4	0.907967	0.0447778
	2700	3	0.953174	0.0678791		2690	4	1.04959	0.109047
	2710	3	0.977923	0.128562		2700	4	0.923266	0.123295
	2720	3	0.968812	0.142849		2710	4	0.885996	0.127777
	2730	3	1.03483	0.0264739		2720	4	0.839591	0.0807534
	2740	3	0.909866	0.100228		2730	4	0.83938	0.106884
	2750	3	1.0045	0.0405229		2740	4	0.86308	0.0619964
	2760	3	1.00403	0.0820792		2750	4	0.988077	0.0938847
	2770	3	0.954404	0.0310898		2760	4	0.85217	0.0760403
	2780	3	0.834491	0.0664641		2770	4	0.855547	0.0785105
	2790	3	0.872663	0.0561634		2780	4	0.932056	0.0761305
	2800	3	0.896491	0.0869179		2790	4	0.885879	0.0224777
	2810	3	0.947638	0.0461931		2800	4	1.09489	0.0705303
	2820	3	0.999892	0.038283		2810	4	1.06012	0.0735123
	2830	3	0.87871	0.0698383		2820	4	1.02888	0.129168
	2840	3	0.966676	0.082525		2830	4	0.915259	0.0543476
	2850	3	0.976788	0.0566848		2840	4	0.972631	0.127152
	2860	3	0.972028	0.0525644		2850	4	1.04351	0.105666
	2870	2	0.81218	0.00417268		2860	4	0.964079	0.147591
	2880	2	0.76119	0.00519749		2870	3	0.800328	0.0495929
	2890	2	0.768773	0.103817		2880	3	0.779695	0.0577121
	2900	2	0.877518	0.0278909		2890	3	0.893993	0.0819842
	2910	2	0.916737	0.0965303		2900	3	0.947523	0.112626
	2920	2	0.979586	0.0445653		2910	3	1.03366	0.125667
	2930	2	0.846334	0.0764883		2920	3	0.959647	0.0308177
	2940	2	0.768547	0.0200995		2930	3	0.88253	0.0755402
	2950	2	1.03928	0.173867		2940	3	0.753499	0.107679
	2960	2	0.894525	0.14249		2950	3	0.756538	0.154912
	2970	2	0.936682	0.0676792		2960	3	0.91202	0.0266565
	2980	2	0.927293	0.0661837		2970	3	0.896294	0.150143
	2990	2	0.994822	0.0112406		2980	3	0.933328	0.117793
	3000	2	1.01779	0.21911		2990	3	0.913014	0.0472225
	3010	1	1.15245			3000	3	0.859475	0.0353004
	3020	1	1.21775			3010	2	0.793327	0.0323921
	3030	1	1.25291			3020	2	0.717072	0.0216106
	3040	1	1.24359			3030	2	1.12407	0.0378378
	3050	1	1.29812			3040	2	1.21412	0.284192
	3060	1	1.25937			3050	2	1.10547	0.110981
	3070	1	1.0118			3060	2	1.02661	0.0672349
	3080	1	0.985252			3070	2	0.966993	0.0127698
	3090	1	1.02615			3080	2	0.959899	0.116057
	3100	1	1.04553			3090	2	0.849282	0.0647858
	3110	1	0.937174			3100	2	0.889459	0.0914368
	3120	1	1.14671			3110	2	0.771588	0.0110894
	3130	1	1.0606			3120	2	0.82359	0.0814164
	3140	1	0.963007			3130	2	0.650998	0.048416
	3150	1	1.15317			3140	2	0.776067	0.195767
	3160	1	0.993863			3150	2	0.776166	0.12431
	3170	1	1.03261			3160	2	0.71136	0.0770628
	3180	1	0.835993			3170	2	0.742883	0.0791362
	3190	1	0.874743			3180	2	0.810767	0.0319426
	3200	1	0.896989			3190	2	1.10688	0.0880865
	3210	1	0.950808			3200	2	0.791667	0.0203166
	3220	1	0.897706			3210	2	0.960803	0.0444695
	3230	1	0.838146			3220	2	0.95782	0.0921689
	3240	1	0.932868			3230	2	0.890261	0.069114
	3250	1	0.898424			3240	2	0.805548	0.0976265
	3260	1	0.928563			3250	2	1.09552	0.0632008
	3270	1	0.916364			3260	2	1.05561	0.0385551
	3280	1	0.781456			3270	2	1.05966	0.129736
	3290	1	0.78648			3280	2	1.03675	0.101162
	3300	1	0.674535			3290	2	0.894402	0.100398
	3310	1	0.607799			3300	2	1.07771	0.00959406
	3320	1	0.79222			3310	1	0.983893
	3330	1	0.723332			3320	1	0.983893
	3340	1	0.79222			3330	1	0.811984
	3350	1	0.795091			3340	1	0.88354
	3360	1	0.686017			3350	1	1.00135
	3370	1	0.760646			3360	1	0.917136
	3380	1	0.792938			3370	1	0.856052
	3390	1	0.725484			3380	1	0.839036
	3400	1	0.719026			3390	1	0.739556
	3410	1	0.738401			3400	1	0.733883
	3420	1	0.713285			3410	1	0.816784
	3430	1	0.792938			3420	1	1.04541
	3440	1	0.76854			3430	1	1.04759
	3450	1	0.960137			3440	1	1.1209
	3460	1	0.84604			3450	1	1.03669
	3470	1	0.781098			3460	1	0.927172
	3480	1	0.742707			3470	1	1.06723
	3490	1	0.896989			3480	1	0.875686
	3500	1	0.952961
	3510	1	0.647267
	3520	1	0.74773
	3530	1	0.614975
	3540	1	1.14671
	3550	1	1.22206
	3560	1	0.896271
	3570	1	0.924257
	3580	1	1.04768
	3590	1	0.721896
	3600	1	0.871155
	3610	1	0.733378
	3620	1	0.855368
	3630	1	0.825947
	3640	1	0.9056
